# Supplementary material for: Enabling metallic behaviour in two-dimensional superlattice of semiconductor colloidal quantum dots
Source: Nat Commun. 2023 May 26;14:2670. doi: 10.1038/s41467-023-38216-y (PMC10220219; doi:10.1038/s41467-023-38216-y)
Supplement: Supplementary file 3 — Source Data [file 41467_2023_38216_MOESM3_ESM.xlsx]

## Sheet: Figure 1c
Size (nm)		Center-to-center (nm) [TEM]		Center-to-center (nm) [GISAXS]
Average	Deviation	Average	Deviation
4.57802	0.55355	5.04213	0.48835	5.2
6.19538	0.52282	6.79526	0.52966	6.6
8.08787	0.82095	8.75668	0.63002	8.4
10.4103	0.94453	10.6731	0.70926	9.9

## Sheet: Figure 1g
Original Data									Fitting Curve
4.5 nm		6.2 nm		8.1 nm		10.4 nm			4.5 nm		6.2 nm		8.1 nm		10.4 nm
X (Degree)	Intensity	X (Degree)	Intensity	X (Degree)	Intensity	X (Degree)	Intensity		X (Degree)	Intensity	X (Degree)	Intensity	X (Degree)	Intensity	X (Degree)	Intensity
10.455	139	9.616	138.389	10	138.014	9.333	139.765		34.052	140.395	40.704	138.547	42.333	138.927	40	138.333
10.792	138.923	9.95	138.518	10.333	138.232	9.667	139.49		34.389	140.397	40.7355	138.556	42.3664	138.961	40.0314	138.382
11.129	138.718	10.284	138.333	10.667	138.217	10	139.431		34.6897	140.4	40.7669	138.566	42.3997	138.994	40.0627	138.433
11.466	138.923	10.618	138.426	11	137.855	10.333	139.314		34.726	140.4	40.7984	138.576	42.4331	139.029	40.0941	138.483
11.803	138.385	10.953	138.148	11.333	137.928	10.667	139.137		34.7323	140.4	40.8298	138.586	42.4665	139.063	40.1255	138.534
12.141	138.769	11.287	137.833	11.667	137.522	11	139.392		34.7748	140.401	40.8613	138.596	42.4998	139.098	40.1568	138.585
12.478	138.308	11.621	137.667	12	137.609	11.333	139.157		34.8173	140.401	40.8927	138.606	42.5332	139.134	40.1882	138.636
12.815	138.256	11.956	137.796	12.333	137.551	11.667	139.098		34.8598	140.402	40.9242	138.617	42.5666	139.169	40.2195	138.688
13.152	138.487	12.29	138.13	12.667	137.551	12	139.294		34.9023	140.402	40.9556	138.627	42.5999	139.206	40.2509	138.74
13.489	138.59	12.624	137.778	13	137.42	12.333	138.333		34.9449	140.403	40.9871	138.638	42.6333	139.242	40.2823	138.793
13.826	138.436	12.958	137.778	13.333	137.478	12.667	138.333		34.9874	140.403	41.0185	138.649	42.6667	139.279	40.3136	138.845
14.163	138.769	13.293	138.111	13.667	137.928	13	138.863		35.0299	140.404	41.038	138.656	42.667	139.28	40.333	138.878
14.5	138.333	13.627	137.889	14	137.261	13.333	138.941		35.063	140.404	41.05	138.66	42.7	139.317	40.345	138.898
14.837	138.256	13.961	137.482	14.333	137.275	13.667	138.569		35.0724	140.404	41.0814	138.671	42.7334	139.355	40.3764	138.951
15.174	138.231	14.296	137.815	14.667	137.652	14	138.961		35.1149	140.405	41.1129	138.683	42.7668	139.393	40.4077	139.005
15.512	138.282	14.63	137.741	15	137.522	14.333	138.784		35.1574	140.405	41.1444	138.694	42.8001	139.432	40.4391	139.059
15.849	138.744	14.964	137.963	15.333	137.362	14.667	138.49		35.2	140.406	41.1758	138.706	42.8335	139.471	40.4705	139.113
16.186	138.821	15.298	137.648	15.667	137.145	15	138.647		35.2425	140.406	41.2073	138.718	42.8669	139.51	40.5018	139.168
16.523	138.462	15.633	138.148	16	137.275	15.333	138.51		35.285	140.407	41.2387	138.73	42.9002	139.551	40.5332	139.222
16.86	138.615	15.967	137.648	16.333	137.478	15.667	138.667		35.3275	140.408	41.2702	138.743	42.9336	139.591	40.5646	139.278
17.197	138.513	16.301	137.796	16.667	137.043	16	138.431		35.37	140.408	41.3016	138.755	42.967	139.632	40.5959	139.333
17.534	138.718	16.635	137.907	17	137.043	16.333	138.471		35.4	140.409	41.3331	138.768	43	139.673	40.6273	139.389
17.871	138.41	16.97	137.852	17.333	137.014	16.667	138.588		35.4125	140.409	41.3645	138.781	43.0003	139.673	40.6587	139.445
18.208	138.897	17.304	137.852	17.667	137.406	17	138.588		35.455	140.41	41.372	138.784	43.0337	139.715	40.667	139.46
18.545	138.795	17.638	137.593	18	137.319	17.667	139.196		35.4976	140.41	41.396	138.794	43.0671	139.757	40.69	139.501
18.883	137.897	17.973	137.593	18.333	136.913	18	138.647		35.5401	140.411	41.4274	138.807	43.1005	139.8	40.7214	139.558
19.22	139.179	18.307	137.5	18.667	137.348	18.333	138.941		35.5826	140.412	41.4589	138.821	43.1338	139.843	40.7527	139.615
19.557	138.333	18.641	137.389	19	136.913	18.667	138.745		35.6251	140.412	41.4903	138.835	43.1672	139.887	40.7841	139.673
19.894	138.385	18.975	137.926	19.333	137.159	19	138.588		35.6676	140.413	41.5218	138.849	43.2005	139.931	40.8155	139.73
20.231	138.769	19.31	137.963	19.667	137	19.333	138.353		35.7101	140.414	41.5532	138.863	43.2339	139.976	40.8468	139.788
20.568	138.692	19.644	137.889	20	137.101	19.667	138.569		35.737	140.414	41.5847	138.877	43.2673	140.021	40.8782	139.847
20.905	138.872	19.978	138	20.333	136.986	20	138.98		35.7527	140.415	41.6161	138.892	43.3006	140.066	40.9096	139.905
21.242	138.231	20.313	137.685	20.667	136.899	20.333	138.804		35.7952	140.415	41.6476	138.906	43.333	140.111	40.9409	139.964
21.579	138.692	20.647	137.685	21	137.174	20.667	138.588		35.8377	140.416	41.6791	138.921	43.334	140.112	40.9723	140.024
21.916	138.821	20.981	137.704	21.333	137.174	21	138.706		35.8802	140.417	41.706	138.934	43.3674	140.159	41	140.076
22.253	138.436	21.315	138.13	21.667	136.971	21.333	138.706		35.9227	140.418	41.7105	138.937	43.4008	140.206	41.0037	140.083
22.591	138.744	21.65	138.13	22	137.043	21.667	138.902		35.9652	140.419	41.742	138.952	43.4341	140.253	41.035	140.143
22.928	138.769	21.984	137.463	22.333	137.116	22	138.627		36.0078	140.42	41.7734	138.968	43.4675	140.301	41.0664	140.204
23.265	138.154	22.318	138.074	22.667	136.855	22.333	138.471		36.0503	140.421	41.8049	138.984	43.5009	140.35	41.0977	140.264
23.602	139.154	22.653	137.907	23	136.826	22.667	138.588		36.075	140.421	41.8363	139	43.5342	140.399	41.1291	140.325
23.939	138.718	22.987	137.722	23.333	136.899	23	138.784		36.0928	140.421	41.8678	139.016	43.5676	140.448	41.1605	140.387
24.276	139	23.321	137.704	23.667	137.29	23.333	138.647		36.1353	140.422	41.8992	139.033	43.601	140.498	41.1919	140.448
24.613	139.077	23.655	137.926	24	137.072	23.667	138.529		36.1778	140.423	41.9307	139.049	43.6343	140.549	41.2232	140.51
24.95	138.949	23.99	138.204	24.333	137.145	24	138.471		36.2203	140.424	41.9621	139.066	43.667	140.599	41.2546	140.572
25.287	139.103	24.324	137.833	24.667	137.087	24.333	139.157		36.2629	140.425	41.9936	139.084	43.6677	140.6	41.2859	140.635
25.624	138.821	24.658	138.093	25	137.232	24.667	138.569		36.3054	140.426	42.0251	139.101	43.7011	140.651	41.3173	140.698
25.962	139.026	24.992	138.204	25.333	137.232	25	138.804		36.3479	140.428	42.041	139.11	43.7344	140.703	41.333	140.73
26.299	139.308	25.327	137.944	25.667	136.855	25.333	138.804		36.3904	140.429	42.0565	139.119	43.7678	140.756	41.3487	140.761
26.636	139.231	25.661	137.944	26	136.826	25.667	138.823		36.412	140.429	42.0879	139.137	43.8012	140.809	41.38	140.825
26.973	138.59	25.995	138.333	26.333	136.971	26	139.118		36.4329	140.43	42.1194	139.155	43.8345	140.862	41.4114	140.889
27.31	138.667	26.33	138.056	26.667	137.014	26.333	138.726		36.4754	140.431	42.1509	139.174	43.8679	140.916	41.4428	140.953
27.647	139.103	26.664	138.278	27	137.203	26.667	138.588		36.518	140.432	42.1823	139.193	43.9013	140.971	41.4741	141.017
27.984	138.744	26.998	138.148	27.333	137.319	27	139.098		36.5605	140.433	42.2138	139.212	43.9346	141.026	41.5055	141.082
28.321	139.128	27.332	138.5	27.667	137.174	27.333	138.941		36.603	140.435	42.2452	139.231	43.968	141.082	41.5369	141.148
28.658	139.282	27.667	138.204	28	137.261	27.667	138.922		36.6455	140.436	42.2767	139.251	44	141.136	41.5682	141.213
28.995	139.128	28.001	138.167	28.333	137.159	28	139.431		36.688	140.437	42.3081	139.271	44.0014	141.138	41.5996	141.279
29.333	139.564	28.335	137.963	28.667	136.986	28.333	138.49		36.7305	140.438	42.3396	139.291	44.0347	141.195	41.6309	141.345
29.67	139.026	28.67	138.648	29	137.493	28.667	138.784		36.749	140.439	42.371	139.311	44.0681	141.252	41.6623	141.412
30.007	139.179	29.004	138.482	29.333	136.971	29	139.353		36.7731	140.44	42.375	139.314	44.1015	141.31	41.667	141.422
30.344	139.026	29.338	138.5	29.667	136.971	29.333	139.451		36.8156	140.441	42.4025	139.332	44.1348	141.368	41.6937	141.479
30.681	139.41	29.672	139.018	30	137.551	29.667	139.451		36.8581	140.443	42.4339	139.353	44.1682	141.427	41.725	141.546
31.018	139.692	30.007	139.018	30.333	137.42	30	139.118		36.9006	140.444	42.4654	139.374	44.2016	141.487	41.7564	141.613
31.355	139.359	30.341	139.074	30.667	137.362	30.333	139.235		36.9431	140.446	42.4969	139.396	44.2349	141.547	41.7878	141.681
31.692	139.462	30.675	138.833	31	137.609	30.667	139.255		36.9856	140.447	42.5283	139.418	44.2683	141.607	41.8191	141.75
32.029	139.487	31.01	139.037	31.333	137.609	31	139.353		37.0282	140.449	42.5598	139.44	44.3017	141.668	41.8505	141.818
32.366	139.769	31.344	139.074	31.667	137.841	31.333	139.274		37.0707	140.45	42.5912	139.463	44.333	141.726	41.8819	141.887
32.704	139.641	31.678	139.185	32	137.652	31.667	139.627		37.086	140.451	42.6227	139.485	44.335	141.73	41.9132	141.956
33.041	139.538	32.012	139.389	32.333	137.304	32	139.549		37.1132	140.452	42.6541	139.508	44.3684	141.792	41.9446	142.026
33.378	139.513	32.347	139.611	32.667	137.594	32.333	139.726		37.1557	140.453	42.6856	139.532	44.4018	141.855	41.9759	142.096
33.715	140.128	32.681	139.556	33	137.493	32.667	139.961		37.1982	140.455	42.709	139.549	44.4351	141.919	42	142.149
34.052	140.41	33.015	139.87	33.333	137.391	33	139.49		37.2407	140.457	42.717	139.555	44.4685	141.983	42.0073	142.166
34.389	140.051	33.349	139.759	33.667	137.754	33.333	139.823		37.2833	140.459	42.7485	139.579	44.5019	142.047	42.0387	142.236
34.726	140.231	33.684	139.889	34	137.754	33.667	140.059		37.3258	140.46	42.7799	139.604	44.5352	142.112	42.0701	142.307
35.063	140.282	34.018	140	34.333	137.696	34	140.059		37.3683	140.462	42.8114	139.628	44.5686	142.178	42.1014	142.378
35.4	140.333	34.352	140	34.667	137.826	34.333	139.804		37.4108	140.464	42.8428	139.653	44.602	142.244	42.1328	142.45
35.737	140.154	34.687	140.185	35	138.087	34.667	140.177		37.423	140.465	42.8743	139.679	44.6354	142.311	42.1641	142.522
36.075	140.282	35.021	140.5	35.333	137.942	35	140.137		37.4533	140.466	42.9057	139.704	44.667	142.375	42.1955	142.594
36.412	140.846	35.355	140.463	35.667	137.797	35.333	140.274		37.4958	140.468	42.9372	139.73	44.6687	142.378	42.2269	142.667
36.749	140.59	35.689	140.222	36	138.217	35.667	140.216		37.5384	140.47	42.9686	139.756	44.7021	142.446	42.2582	142.739
37.086	140.846	36.024	140.241	36.333	137.899	36	140.51		37.5809	140.472	43.0001	139.783	44.7355	142.515	42.2896	142.813
37.423	141	36.358	140.556	36.667	138.319	36.333	140.353		37.6234	140.474	43.0316	139.81	44.7688	142.584	42.321	142.886
37.76	140.667	36.692	140.815	37	138.203	36.667	140.314		37.6659	140.477	43.044	139.821	44.8022	142.654	42.333	142.914
38.097	140.385	37.027	140.407	37.333	138.333	37	140.431		37.7084	140.479	43.063	139.837	44.8355	142.724	42.3523	142.96
38.434	140.949	37.361	140.963	37.667	138.435	37.333	140.686		37.7509	140.481	43.0945	139.865	44.8689	142.795	42.3837	143.034
38.771	140.385	37.695	140.889	38	138.435	37.667	140.529		37.76	140.482	43.1259	139.893	44.9023	142.867	42.4151	143.109
39.108	140.769	38.029	140.315	38.333	138.261	38	140.529		37.7934	140.483	43.1574	139.921	44.9357	142.939	42.4464	143.184
39.445	140.795	38.364	140.315	38.667	138.261	38.333	140.569		37.836	140.486	43.1888	139.95	44.969	143.012	42.4778	143.259
39.783	141.051	38.698	140.722	39	138.42	38.667	140.745		37.8785	140.488	43.2203	139.979	45	143.08	42.5091	143.334
40.12	141.103	39.032	140.685	39.333	138.362	39	140.549		37.921	140.491	43.2517	140.009	45.0024	143.085	42.5405	143.41
40.457	141.513	39.367	140.648	39.667	138.536	39.333	140.529		37.9635	140.493	43.2832	140.038	45.0358	143.159	42.5719	143.486
40.794	141.103	39.701	140.148	40	138.464	39.667	140.667		38.006	140.496	43.3146	140.069	45.0691	143.234	42.6032	143.563
41.131	141.231	40.035	140.667	40.333	138.899	40	141.039		38.0485	140.498	43.3461	140.099	45.1025	143.309	42.6346	143.64
41.468	141.077	40.369	140.111	40.667	138.594	40.333	140.784		38.0911	140.501	43.3775	140.13	45.1359	143.385	42.666	143.717
41.805	141.538	40.704	140.574	41	138.855	40.667	141.431		38.097	140.502	43.378	140.13	45.1692	143.461	42.667	143.719
42.142	141.282	41.038	140.482	41.333	138.58	41	141.51		38.1336	140.504	43.409	140.161	45.2026	143.538	42.6973	143.794
42.479	141.769	41.372	140.907	41.667	138.957	41.333	141.137		38.1761	140.507	43.4404	140.193	45.236	143.616	42.7287	143.872
42.816	141.744	41.706	140.482	42	138.913	41.667	141.588		38.2186	140.51	43.4719	140.225	45.2693	143.694	42.7601	143.95
43.154	142	42.041	140.741	42.333	138.913	42	141.647		38.2611	140.513	43.5034	140.257	45.3027	143.773	42.7914	144.029
43.491	141.795	42.375	140.63	42.667	139.304	42.333	141.647		38.3036	140.516	43.5348	140.29	45.333	143.845	42.8228	144.107
43.828	141.795	42.709	140.63	43	139.348	42.667	142.039		38.3462	140.519	43.5663	140.324	45.3361	143.852	42.8542	144.186
44.165	142.359	43.044	140.833	43.333	139.29	43	142.078		38.3887	140.522	43.5977	140.357	45.3694	143.932	42.8855	144.266
44.502	142.538	43.378	140.944	43.667	139.377	43.333	142.706		38.4312	140.525	43.6292	140.391	45.4028	144.013	42.9169	144.346
44.839	142.179	43.712	140.315	44	139.768	43.667	143.647		38.434	140.525	43.6606	140.426	45.4362	144.094	42.9483	144.426
45.176	143.359	44.046	140.926	44.333	139.913	44	144.863		38.4737	140.528	43.6921	140.461	45.4695	144.176	42.9796	144.506
45.513	142.564	44.381	141.241	44.667	140.058	44.333	144.98		38.5162	140.532	43.712	140.483	45.5029	144.258	43	144.559
45.85	142.949	44.715	141.167	45	140.884	44.667	145.588		38.5588	140.535	43.7235	140.496	45.5363	144.342	43.011	144.587
46.187	143.513	45.049	141.074	45.333	140.71	45	148.686		38.6013	140.538	43.755	140.532	45.5696	144.425	43.0423	144.668
46.525	143.615	45.384	141.482	45.667	140.768	45.333	148.157		38.6438	140.542	43.7864	140.568	45.603	144.51	43.0737	144.749
46.862	143.872	45.718	141.722	46	142.725	45.667	150.706		38.6863	140.546	43.8179	140.604	45.6364	144.595	43.1051	144.831
47.199	144.667	46.052	142.204	46.333	142.725	46	150.882		38.7288	140.549	43.8494	140.641	45.667	144.673	43.1364	144.913
47.536	143.974	46.386	142.593	46.667	143.014	46.333	150.882		38.771	140.553	43.8808	140.679	45.6697	144.68	43.1678	144.995
47.873	145.538	46.721	142.593	47	144	46.667	155.784		38.7713	140.553	43.9123	140.716	45.7031	144.767	43.1992	145.078
48.21	145.846	47.055	142.815	47.333	146.13	47	157.784		38.8139	140.557	43.9437	140.755	45.7365	144.853	43.2305	145.161
48.547	148.385	47.389	143.704	47.667	150.855	47.333	159.431		38.8564	140.561	43.9752	140.793	45.7698	144.941	43.2619	145.244
48.884	148.256	47.724	145.278	48	152.522	47.667	160.784		38.8989	140.565	44.0066	140.832	45.8032	145.029	43.2933	145.328
49.221	148.487	48.058	146.426	48.333	154.623	48	163.647		38.9414	140.569	44.0381	140.872	45.8366	145.118	43.3246	145.412
49.558	148.795	48.392	148.722	48.667	157.319	48.333	165.235		38.9839	140.573	44.046	140.882	45.8699	145.207	43.333	145.434
49.895	151.077	48.726	148.5	49	159.478	48.667	167.706		39.0264	140.577	44.0695	140.912	45.9033	145.297	43.356	145.496
50.233	152.692	49.061	153.37	49.333	161.406	49	168.451		39.069	140.582	44.101	140.953	45.9367	145.388	43.3873	145.581
50.57	152.462	49.395	157.741	49.667	162.449	49.333	169.745		39.108	140.586	44.1324	140.994	45.97	145.479	43.4187	145.666
50.907	155.872	49.729	161.796	50	164.478	49.667	171.137		39.1115	140.586	44.1639	141.035	46	145.561	43.4501	145.751
51.244	157.051	50.064	164.482	50.333	166.609	50	171.51		39.154	140.591	44.1953	141.077	46.0034	145.571	43.4814	145.836
51.581	157.256	50.398	164.963	50.667	166.609	50.333	172.098		39.1965	140.595	44.2268	141.119	46.0368	145.663	43.5128	145.922
51.918	159.744	50.732	167.685	51	167.304	50.667	172.098		39.239	140.6	44.2582	141.162	46.0701	145.756	43.5442	146.008
52.255	161.872	51.066	167.685	51.333	168.594	51	172.314		39.2815	140.605	44.2897	141.205	46.1035	145.85	43.5755	146.095
52.592	164.026	51.401	168.463	51.667	169.449	51.333	172.471		39.324	140.61	44.3212	141.249	46.1369	145.944	43.6069	146.181
52.929	164.103	51.735	170.352	52	170.058	51.667	172.588		39.3666	140.615	44.3526	141.293	46.1703	146.039	43.6383	146.269
53.266	165.282	52.069	170.778	52.333	170.797	52	172.863		39.4091	140.62	44.381	141.333	46.2036	146.135	43.667	146.349
53.604	166.949	52.403	171.296	52.667	171.391	52.333	172.941		39.445	140.624	44.3841	141.338	46.237	146.231	43.6696	146.356
53.941	167.718	52.738	171.574	53	171.493	52.667	173		39.4516	140.625	44.4155	141.383	46.2704	146.328	43.701	146.444
54.278	167.846	53.072	171.944	53.333	172.087	53	173		39.4941	140.63	44.447	141.429	46.3037	146.426	43.7324	146.532
54.615	168.487	53.406	172.056	53.667	172.058	53.333	173		39.5366	140.636	44.4784	141.475	46.333	146.512	43.7637	146.62
54.952	168.641	53.741	172.222	54	172.449	53.667	173		39.5791	140.641	44.5099	141.521	46.3371	146.524	43.7951	146.708
55.289	168.692	54.075	172.296	54.333	172.478	54	173		39.6217	140.647	44.5413	141.569	46.3704	146.622	43.8265	146.797
55.626	169.154	54.409	172.259	54.667	172.478	54.333	173		39.6642	140.653	44.5728	141.616	46.4038	146.722	43.8578	146.886
55.963	168.256	54.743	172.333	55	172.478	54.667	173		39.7067	140.658	44.6042	141.664	46.4372	146.821	43.8892	146.976
56.3	169.462	55.078	172.5	55.333	172.522	55	173		39.7492	140.664	44.6357	141.713	46.4706	146.922	43.9205	147.066
56.637	169.256	55.412	172.5	55.667	172.449	55.333	173		39.783	140.669	44.6671	141.762	46.5039	147.023	43.9519	147.156
56.975	169.795	55.746	172.463	56	172.478	55.667	173		39.7917	140.671	44.6986	141.812	46.5373	147.125	43.9833	147.246
57.312	169.308	56.081	172.556	56.333	172.377	56	173		39.8342	140.677	44.715	141.838	46.5707	147.227	44	147.294
57.649	169.897	56.415	172.241	56.667	172.029	56.333	173		39.8768	140.683	44.73	141.862	46.604	147.33	44.0146	147.337
57.986	169.821	56.749	172.352	57	171.841	56.667	173		39.9193	140.689	44.7615	141.913	46.6374	147.434	44.046	147.428
58.323	169.923	57.083	172.37	57.333	171.609	57	173		39.9618	140.696	44.7929	141.964	46.667	147.526	44.0774	147.519
58.66	169.897	57.418	172.185	57.667	171.768	57.333	173		40.0043	140.703	44.8244	142.016	46.6708	147.538	44.1087	147.61
58.997	169.615	57.752	172.037	58	171.13	57.667	172.961		40.0468	140.71	44.8559	142.068	46.7041	147.643	44.1401	147.702
59.334	169.179	58.086	171.907	58.333	170.174	58	172.843		40.0894	140.716	44.8873	142.121	46.7375	147.748	44.1715	147.794
59.671	169.487	58.421	170.611	58.667	169.783	58.333	172.726		40.12	140.722	44.9188	142.174	46.7709	147.854	44.2028	147.887
60.008	169.256	58.755	170.5	59	169.783	58.667	172.549		40.1319	140.724	44.9502	142.228	46.8042	147.961	44.2342	147.979
60.346	169	59.089	169.815	59.333	169.116	59	172.549		40.1744	140.731	44.9817	142.283	46.8376	148.068	44.2655	148.072
60.683	169	59.423	169.815	59.667	168.232	59.333	172.549		40.2169	140.738	45.0131	142.338	46.871	148.176	44.2969	148.166
61.02	168.385	59.758	169.685	60	167.826	59.667	172.373		40.2594	140.746	45.0446	142.393	46.9043	148.284	44.3283	148.259
61.357	169.154	60.092	168.722	60.333	166.594	60	171.961		40.3019	140.753	45.049	142.401	46.9377	148.393	44.333	148.273
61.694	168.41	60.426	166.611	60.667	166.101	60.333	171.078		40.3444	140.761	45.076	142.449	46.9711	148.503	44.3597	148.353
62.031	167.282	60.76	165.63	61	164.188	60.667	170.569		40.387	140.769	45.1075	142.506	47	148.598	44.391	148.447
62.368	168.564	61.095	164.518	61.333	162.623	61	169.863		40.4295	140.777	45.1389	142.563	47.0044	148.613	44.4224	148.541
62.705	167.872	61.429	160.815	61.667	160.275	61.333	167.882		40.457	140.782	45.1704	142.621	47.0378	148.723	44.4537	148.636
63.042	165.231	61.763	159.407	62	159.29	61.667	167.314		40.472	140.785	45.2018	142.679	47.0712	148.835	44.4851	148.731
63.379	164.615	62.098	157.407	62.333	157.565	62	165.098		40.5145	140.794	45.2333	142.738	47.1045	148.947	44.5165	148.826
63.717	164.923	62.432	153.63	62.667	154.348	62.333	163.353		40.557	140.802	45.2647	142.797	47.1379	149.059	44.5478	148.921
64.054	162.718	62.766	150.018	63	153.029	62.667	161.608		40.5995	140.811	45.2962	142.857	47.1713	149.172	44.5792	149.017
64.391	163.821	63.1	148.37	63.333	153.029	63	160.059		40.6421	140.82	45.3277	142.918	47.2046	149.286	44.6106	149.113
64.728	160.667	63.435	147.759	63.667	149.638	63.333	160.059		40.6846	140.829	45.3591	142.979	47.238	149.4	44.6419	149.209
65.065	160.026	63.769	147.759	64	145.928	63.667	157.471		40.7271	140.838	45.384	143.027	47.2714	149.515	44.667	149.286
65.402	156.487	64.103	145.315	64.333	144.304	64	155.549		40.7696	140.847	45.3906	143.04	47.3047	149.63	44.6733	149.306
65.739	155.769	64.438	144.426	64.667	143.696	64.333	152.784		40.794	140.852	45.422	143.103	47.333	149.728	44.7047	149.402
66.076	154.769	64.772	143.407	65	142.304	64.667	150.059		40.8121	140.857	45.4535	143.165	47.3381	149.746	44.736	149.499
66.413	152.974	65.106	142.518	65.333	142	65	148.627		40.8546	140.866	45.4849	143.229	47.3715	149.862	44.7674	149.597
66.75	150.949	65.44	142.222	65.667	140.522	65.333	146.137		40.8972	140.876	45.5164	143.293	47.4048	149.979	44.7987	149.694
67.087	151.667	65.775	142.093	66	140.986	65.667	144.51		40.9397	140.886	45.5478	143.357	47.4382	150.096	44.8301	149.792
67.425	150.051	66.109	141.241	66.333	140.58	66	143.922		40.9822	140.896	45.5793	143.423	47.4716	150.214	44.8615	149.89
67.762	149.077	66.443	140.574	66.667	139.768	66.333	143.431		41.0247	140.907	45.6107	143.488	47.5049	150.333	44.8928	149.988
68.099	147.667	66.778	140.315	67	139.797	66.667	142.608		41.0672	140.917	45.6422	143.555	47.5383	150.452	44.9242	150.087
68.436	145.949	67.112	140.815	67.333	140	67	143.098		41.1097	140.928	45.6737	143.622	47.5717	150.572	44.9556	150.185
68.773	147.59	67.446	140.815	67.667	140	67.333	142.471		41.131	140.933	45.7051	143.689	47.605	150.692	44.9869	150.284
69.11	146.103	67.78	140.407	68	139.536	67.667	142.471		41.1523	140.939	45.718	143.717	47.6384	150.813	45	150.326
69.447	144.821	68.115	140.407	68.333	139.348	68	142.274		41.1948	140.95	45.7366	143.757	47.667	150.916	45.0183	150.384
69.784	143.615	68.449	140.222	68.667	139.333	68.333	141.216		41.2373	140.961	45.768	143.826	47.6718	150.934	45.0497	150.483
70.121	144.949	68.783	139.759	69	139.058	68.667	141.922		41.2798	140.973	45.7995	143.895	47.7052	151.055	45.081	150.583
70.458	144.051	69.117	140.315	69.333	139.029	69	141.686		41.3223	140.985	45.8309	143.965	47.7385	151.178	45.1124	150.683
70.796	144.205	69.452	139.778	69.667	138.754	69.333	141.098		41.3648	140.996	45.8624	144.036	47.7719	151.3	45.1438	150.783
71.133	143.256	69.786	139.87	70	138.58	69.667	140.647		41.4074	141.009	45.8938	144.107	47.8053	151.424	45.1751	150.883
71.47	143.154	70.12	139.593	70.333	138.391	70	140.922		41.4499	141.021	45.9253	144.179	47.8386	151.547	45.2065	150.984
71.807	143	70.455	139.648	70.667	138.841	70.333	140.804		41.468	141.026	45.9567	144.251	47.872	151.671	45.2379	151.085
72.144	143.487	70.789	139.093	71	138.464	70.667	141.039		41.4924	141.034	45.9882	144.324	47.9053	151.796	45.2692	151.186
72.481	142.795	71.123	139.722	71.333	138.536	71	140.98		41.5349	141.046	46.0196	144.398	47.9387	151.921	45.3006	151.287
72.818	142.718	71.457	139.778	71.667	138.536	71.333	141.157		41.5774	141.059	46.0511	144.472	47.9721	152.047	45.3319	151.389
73.155	142.538	71.792	139.315	72	138.362	71.667	141.157		41.6199	141.072	46.052	144.474	48	152.152	45.333	151.392
73.492	142.359	72.126	139.315	72.333	138.319	72	140.51		41.6625	141.086	46.0825	144.547	48.0055	152.173	45.3633	151.491
73.829	142.436	72.46	139.518	72.667	138.42	72.333	140.137		41.705	141.1	46.114	144.622	48.0388	152.3	45.3947	151.593
74.167	142.462	72.795	139.204	73	138.406	72.667	140.667		41.7475	141.113	46.1454	144.698	48.0722	152.427	45.426	151.695
74.504	142.308	73.129	139.537	73.333	138.087	73	140.157		41.79	141.128	46.1769	144.775	48.1056	152.554	45.4574	151.797
74.841	143.103	73.463	139.148	73.667	137.957	73.333	140.196		41.805	141.133	46.2084	144.852	48.1389	152.682	45.4888	151.9
75.178	142.513	73.797	139.37	74	138.261	73.667	140.274		41.8325	141.142	46.2398	144.93	48.1723	152.81	45.5201	152.002
75.515	141.872	74.132	139.315	74.333	137.928	74	140.078		41.875	141.157	46.2713	145.009	48.2057	152.939	45.5515	152.105
75.852	141.821	74.466	139.463	74.667	138.029	74.333	140.059		41.9176	141.171	46.3027	145.088	48.239	153.068	45.5829	152.209
76.189	142.744	74.8	139.426	75	137.986	74.667	140.196		41.9601	141.187	46.3342	145.168	48.2724	153.198	45.6142	152.312
76.526	141.462	75.135	139.278	75.333	138.014	75	139.529		42.0026	141.202	46.3656	145.249	48.3058	153.328	45.6456	152.416
76.863	142.026	75.469	139.093	75.667	138.043	75.333	140.059		42.0451	141.217	46.386	145.301	48.333	153.435	45.667	152.487
77.2	142.282	75.803	138.778	76	138.043	75.667	140.118		42.0876	141.233	46.3971	145.33	48.3391	153.459	45.6769	152.519
77.538	142.103	76.137	139.018	76.333	137.855	76	140.118		42.1301	141.249	46.4285	145.411	48.3725	153.589	45.7083	152.623
77.875	141.744	76.472	139.018	76.667	137.812	76.333	139.843		42.142	141.254	46.46	145.494	48.4059	153.721	45.7397	152.728
78.212	141.872	76.806	138.685	77	138.058	76.667	139.667		42.1726	141.266	46.4914	145.577	48.4392	153.852	45.771	152.832
78.549	142.385	77.14	138.593	77.333	137.768	77	139.726		42.2152	141.282	46.5229	145.66	48.4726	153.985	45.8024	152.936
78.886	141.949	77.475	138.759	77.667	137.739	77.333	139.451		42.2577	141.299	46.5543	145.745	48.506	154.117	45.8338	153.041
79.223	141.769	77.809	138.63	78	137.507	77.667	139.922		42.3002	141.317	46.5858	145.83	48.5393	154.25	45.8651	153.146
79.56	141.59	78.143	138.944	78.333	137.71	78	139.882		42.3427	141.334	46.6172	145.915	48.5727	154.383	45.8965	153.251
79.897	141.692	78.477	138.796	78.667	137.826	78.333	139.177		42.3852	141.352	46.6487	146.001	48.6061	154.517	45.9279	153.356
80.234	141.282	78.812	139.259	79	137.478	78.667	139.431		42.4278	141.37	46.6802	146.088	48.6394	154.651	45.9592	153.462
80.571	141.385	79.146	138.5	79.333	137.377	79	139.765		42.4703	141.388	46.7116	146.176	48.667	154.761	45.9906	153.567
80.908	141.769	79.48	139	79.667	137.638	79.333	139.196		42.479	141.392	46.721	146.202	48.6728	154.785	46	153.599
81.246	141.59	79.814	138.815	80	137.638	79.667	139.49		42.5128	141.407	46.7431	146.264	48.7062	154.919	46.022	153.673
81.583	142.231	80.149	138.852	80.333	137.348	80	139.49		42.5553	141.426	46.7745	146.352	48.7395	155.054	46.0533	153.779
81.92	142.359	80.483	138.852	80.667	137.42	80.333	139.431		42.5978	141.445	46.806	146.442	48.7729	155.19	46.0847	153.885
82.257	141.795	80.817	139.111	81	137.29	80.667	139.274		42.6403	141.464	46.8374	146.532	48.8063	155.325	46.1161	153.991
82.594	141.513	81.152	138.759	81.333	137.435	81	139.373		42.6829	141.484	46.8689	146.622	48.8396	155.461	46.1474	154.098
82.931	141.205	81.486	138.944	81.667	137.319	81.333	139.667		42.7254	141.504	46.9003	146.714	48.873	155.597	46.1788	154.204
83.268	141.667	81.82	139.185	82	137.391	81.667	139.51		42.7679	141.525	46.9318	146.806	48.9064	155.734	46.2101	154.311
83.605	141.103	82.154	138.833	82.333	137.406	82	139.412		42.8104	141.545	46.9632	146.898	48.9397	155.87	46.2415	154.418
83.942	141.615	82.489	139.204	82.667	137.391	82.333	139.49		42.816	141.548	46.9947	146.991	48.9731	156.008	46.2729	154.525
84.279	142.051	82.823	139.093	83	136.754	82.667	139.51		42.8529	141.566	47.0261	147.085	49	156.118	46.3042	154.632
84.617	141.821	83.157	139.333	83.333	137.217	83	139.294		42.8954	141.588	47.055	147.172	49.0065	156.145	46.333	154.73
84.954	141.359	83.492	139.241	83.667	137.116	83.333	139.373		42.938	141.609	47.0576	147.18	49.0398	156.282	46.3356	154.739
85.291	141.769	83.826	138.963	84	137.377	83.667	139.196		42.9805	141.631	47.0891	147.275	49.0732	156.42	46.367	154.846
85.628	141.538	84.16	139.056	84.333	137.377	84	139.039		43.023	141.654	47.1205	147.37	49.333	157.501	46.3983	154.954
85.965	141.436	84.494	138.907	84.667	137.348	84.333	139.039		43.0655	141.677	47.152	147.467	49.667	158.907	46.4297	155.061
86.302	141.205	84.829	138.907	85	137.406	84.667	139.373		43.108	141.7	47.1834	147.564	50	160.317	46.4611	155.169
86.639	141.846	85.163	139.148	85.333	137.275	85	139.235		43.1505	141.723	47.2149	147.661	50.333	161.726	46.4924	155.277
86.976	141.308	85.497	139.111	85.667	137.58	85.333	139.078		43.154	141.725	47.2463	147.76	50.667	163.127	46.5238	155.385
87.313	141.846	85.832	139.241	86	137.333	85.667	139.196		43.193	141.747	47.2778	147.859	50.7416	163.437	46.5551	155.493
87.65	141.974	86.166	139.352	86.333	137.42	86	138.941		43.2356	141.771	47.3092	147.958	50.7749	163.576	46.5865	155.601
87.988	141.385	86.5	139.074	86.667	137.072	86.333	138.902		43.2781	141.795	47.3407	148.058	50.8083	163.714	46.6179	155.71
88.325	141.974	86.834	139.5	87	137.275	86.667	138.706		43.3206	141.82	47.3721	148.159	50.8417	163.852	46.6493	155.818
88.662	141.692	87.169	139.37	87.333	137.058	87	138.941		43.3631	141.845	47.389	148.213	50.8751	163.99	46.667	155.88
88.999	141.179	87.503	139.556	87.667	136.87	87.333	138.902		43.4056	141.871	47.4036	148.26	50.9084	164.127	46.6806	155.927
89.336	141.692	87.837	139.518	88	136.754	87.667	138.569		43.4481	141.897	47.435	148.362	50.9418	164.264	46.712	156.035
89.673	141.769	88.171	139.482	88.333	137.029	88	138.608		43.4907	141.923	47.4665	148.465	50.9751	164.401	46.7433	156.144
90.01	141.564	88.506	139.556	88.667	137.029	88.333	138.961		43.491	141.923	47.498	148.568	51	164.502	46.7747	156.253
		88.84	140.167	89	136.928	88.667	138.961		43.5332	141.95	47.5294	148.672	51.0085	164.537	46.8061	156.362
		89.174	140.167	89.333	136.754	89	139.098		43.5757	141.977	47.5609	148.777	51.0419	164.673	47	157.037
		89.509	140	89.667	137.696	89.333	138.902		43.6182	142.004	47.5923	148.882	51.0752	164.809	47.333	158.201
		89.843	140.667						43.6607	142.032	47.6238	148.988	51.1086	164.944	47.667	159.373
		90.177	138.648						43.7032	142.06	47.6552	149.094	51.142	165.079	48	160.539
									43.7458	142.089	47.6867	149.201	51.1754	165.213	48.2802	161.516
									43.7883	142.118	47.7181	149.309	51.2087	165.348	48.3116	161.625
									43.828	142.145	47.724	149.329	51.2421	165.481	48.333	161.7
									43.8308	142.147	47.7496	149.417	51.2754	165.615	48.3429	161.734
									43.8733	142.177	47.781	149.526	51.3088	165.748	48.3743	161.843
									43.9158	142.207	47.8125	149.635	51.333	165.844	48.4057	161.952
									43.9584	142.238	47.8439	149.745	51.3422	165.88	48.437	162.06
									44.0009	142.269	47.8754	149.856	51.3756	166.012	48.4684	162.169
									44.0434	142.301	47.9068	149.967	51.4089	166.144	48.4997	162.277
									44.0859	142.333	47.9383	150.078	51.4423	166.275	48.5311	162.386
									44.1284	142.365	47.9697	150.191	51.4757	166.405	48.5625	162.494
									44.165	142.394	48.0012	150.304	51.509	166.535	48.5938	162.602
									44.1709	142.398	48.0326	150.417	51.5424	166.665	48.6252	162.71
									44.2135	142.431	48.058	150.509	51.5758	166.794	48.6566	162.817
									44.256	142.465	48.0641	150.531	51.6091	166.922	48.667	162.853
									44.2985	142.499	48.0956	150.646	51.6425	167.05	48.6879	162.925
									44.341	142.534	48.127	150.761	51.667	167.144	48.7193	163.033
									44.3835	142.569	48.1585	150.877	51.6759	167.178	48.7507	163.14
									44.426	142.605	48.1899	150.993	51.7092	167.304	48.782	163.247
									44.4686	142.641	48.2214	151.11	51.7426	167.431	48.8134	163.354
									44.502	142.67	48.2528	151.228	51.776	167.556	48.8447	163.461
									44.5111	142.677	48.2843	151.346	51.8093	167.681	48.8761	163.568
									44.5536	142.714	48.3157	151.464	51.8427	167.806	48.9075	163.674
									44.5961	142.752	48.3472	151.584	51.8761	167.929	48.9388	163.781
									44.6386	142.79	48.3786	151.703	51.9094	168.053	48.9702	163.887
									44.6811	142.828	48.392	151.754	51.9428	168.175	49	163.988
									44.7236	142.867	48.4101	151.823	51.9762	168.297	49.0016	163.993
									44.7662	142.907	48.4415	151.944	52	168.384	49.0329	164.099
									44.8087	142.947	48.473	152.065	52.0095	168.418	49.0643	164.205
									44.839	142.976	48.5045	152.187	52.0429	168.539	49.0957	164.31
									44.8512	142.987	48.5359	152.31	52.0763	168.658	49.127	164.416
									44.8937	143.028	48.5674	152.432	52.1096	168.777	49.1584	164.521
									44.9362	143.07	48.5988	152.556	52.143	168.896	49.1898	164.626
									44.9787	143.112	48.6303	152.68	52.1764	169.013	49.2211	164.73
									45.0213	143.154	48.6617	152.804	52.2097	169.13	49.2525	164.835
									45.0638	143.197	48.6932	152.929	52.2431	169.246	49.2839	164.939
									45.1063	143.241	48.7246	153.054	52.2765	169.362	49.3152	165.043
									45.1488	143.285	48.726	153.059	52.3098	169.476	49.333	165.102
									45.176	143.314	48.7561	153.18	52.333	169.555	49.3466	165.147
									45.1913	143.33	48.7875	153.306	52.3432	169.59	49.3779	165.251
									45.2338	143.375	48.819	153.433	52.3766	169.703	49.4093	165.354
									45.2764	143.421	48.8504	153.56	52.4099	169.815	49.4407	165.457
									45.3189	143.467	48.8819	153.688	52.4433	169.927	49.472	165.56
									45.3614	143.514	48.9134	153.816	52.4767	170.037	49.5034	165.663
									45.4039	143.561	48.9448	153.944	52.51	170.147	49.5348	165.765
									45.4464	143.609	48.9763	154.073	52.5434	170.256	49.5661	165.867
									45.4889	143.658	49.0077	154.203	52.5768	170.364	49.5975	165.969
									45.513	143.685	49.0392	154.333	52.6101	170.471	49.6289	166.071
									45.5315	143.707	49.061	154.423	52.6435	170.577	49.6602	166.172
									45.574	143.756	49.0706	154.463	52.667	170.651	49.667	166.194
									45.6165	143.807	49.1021	154.594	52.6769	170.683	49.6916	166.273
									45.659	143.857	49.1335	154.725	52.7103	170.787	49.7229	166.374
									45.7015	143.909	49.165	154.856	52.7436	170.891	49.7543	166.475
									45.744	143.961	49.1964	154.988	52.777	170.993	49.7857	166.575
									45.7866	144.013	49.2279	155.12	52.8103	171.095	49.8171	166.675
									45.8291	144.067	49.2593	155.253	52.8437	171.196	49.8484	166.775
									45.85	144.093	49.2908	155.386	52.8771	171.295	49.8798	166.874
									45.8716	144.12	49.3222	155.52	52.9105	171.394	49.9111	166.973
									45.9141	144.175	49.3537	155.653	52.9438	171.492	49.9425	167.072
									45.9566	144.23	49.3852	155.787	52.9772	171.589	49.9739	167.17
									45.9991	144.285	49.395	155.83	53	171.655	50	167.252
									46.0417	144.341	49.4166	155.922	53.0106	171.685	50.0052	167.268
									46.0842	144.398	49.4481	156.057	53.0439	171.78	50.0366	167.366
									46.1267	144.456	49.4795	156.192	53.0773	171.874	50.068	167.464
									46.1692	144.514	49.511	156.327	53.1107	171.966	50.0993	167.561
									46.187	144.538	49.5424	156.463	53.144	172.058	50.1307	167.658
									46.2117	144.572	49.5739	156.599	53.1774	172.149	50.1621	167.754
									46.2542	144.632	49.6053	156.736	53.2108	172.239	50.1934	167.851
									46.2968	144.692	49.6368	156.872	53.2441	172.327	50.2248	167.947
									46.3393	144.752	49.6682	157.009	53.2775	172.415	50.2561	168.042
									46.3818	144.813	49.6997	157.147	53.3109	172.502	50.2875	168.137
									46.4243	144.875	49.729	157.275	53.333	172.558	50.3189	168.232
									46.4668	144.937	49.7311	157.284	53.3442	172.587	50.333	168.275
									46.5093	145.001	49.7626	157.422	53.3776	172.671	50.3502	168.327
									46.525	145.024	49.794	157.56	53.411	172.755	50.3816	168.421
									46.5519	145.064	50.064	158.753	53.4443	172.837	50.413	168.514
									46.5944	145.129	50.398	160.246	53.4777	172.918	50.4443	168.608
									46.6369	145.194	50.732	161.745	53.5111	172.998	50.4757	168.701
									46.6794	145.259	51.066	163.237	53.5444	173.076	50.5071	168.793
									46.7219	145.326	51.2724	164.15	53.5778	173.154	50.5384	168.886
									46.7644	145.393	51.3038	164.289	53.6112	173.231	50.5698	168.977
									46.807	145.46	51.3353	164.427	53.6445	173.306	50.6012	169.069
									46.8495	145.529	51.3667	164.564	53.667	173.356	50.6325	169.16
									46.862	145.549	51.3982	164.702	53.6779	173.38	50.6639	169.251
									46.892	145.598	51.401	164.714	53.7113	173.453	50.667	169.26
									46.9345	145.667	51.4296	164.839	53.7446	173.525	50.6953	169.341
									46.977	145.738	51.4611	164.976	53.778	173.595	50.7266	169.431
									47.0195	145.809	51.4925	165.113	53.8114	173.665	50.758	169.52
									47.062	145.88	51.524	165.249	53.8447	173.733	50.7893	169.609
									47.1046	145.953	51.5554	165.385	53.8781	173.8	50.8207	169.698
									47.1471	146.026	51.5869	165.52	53.9115	173.866	50.8521	169.786
									47.1896	146.099	51.6183	165.655	53.9448	173.93	50.8834	169.874
									47.199	146.116	51.6498	165.79	53.9782	173.994	50.9148	169.961
									47.2321	146.174	51.6813	165.924	54	174.034	50.9462	170.048
									47.2746	146.249	51.7127	166.058	54.0116	174.056	50.9775	170.135
									47.3171	146.324	51.735	166.153	54.045	174.116	51	170.196
									47.3597	146.401	51.7442	166.192	54.0783	174.176	51.0089	170.221
									47.4022	146.478	51.7756	166.325	54.1117	174.234	51.0403	170.306
									47.4447	146.556	51.8071	166.458	54.145	174.291	51.0716	170.391
									47.4872	146.634	51.8385	166.59	54.1784	174.347	51.103	170.476
									47.5297	146.713	51.87	166.722	54.2118	174.402	51.1343	170.56
									47.536	146.725	51.9014	166.853	54.2452	174.455	51.1657	170.644
									47.5722	146.793	51.9329	166.984	54.2785	174.507	51.1971	170.727
									47.6148	146.874	51.9643	167.114	54.3119	174.557	51.2284	170.81
									47.6573	146.955	51.9958	167.244	54.333	174.589	51.2598	170.892
									47.6998	147.037	52.0272	167.373	54.3453	174.607	51.2912	170.974
									47.7423	147.119	52.0587	167.502	54.3786	174.655	51.3225	171.056
									47.7848	147.203	52.069	167.544	54.412	174.702	51.333	171.083
									47.8274	147.287	52.0902	167.63	54.4453	174.747	51.3539	171.136
									47.8699	147.371	52.1216	167.757	54.4787	174.791	51.3853	171.217
									47.873	147.377	52.1531	167.884	54.5121	174.834	51.4166	171.297
									47.9124	147.457	52.1845	168.011	54.5455	174.875	51.448	171.376
									47.9549	147.543	52.216	168.136	54.5788	174.915	51.4794	171.455
									47.9974	147.629	52.2474	168.262	54.6122	174.954	51.5107	171.534
									48.0399	147.717	52.2789	168.386	54.6456	174.992	51.5421	171.611
									48.0825	147.805	52.3103	168.51	54.667	175.015	51.5735	171.689
									48.125	147.894	52.3418	168.633	54.6789	175.028	51.6048	171.766
									48.1675	147.983	52.3732	168.756	54.7123	175.062	51.6362	171.842
									48.21	148.073	52.403	168.872	54.7457	175.096	51.667	171.917
									48.2525	148.164	52.4047	168.878	54.779	175.128	51.6675	171.918
									48.295	148.256	52.4361	168.999	54.8124	175.159	51.6989	171.993
									48.3376	148.348	52.4676	169.12	54.8458	175.188	51.7303	172.068
									48.3801	148.441	52.499	169.24	54.8791	175.216	51.7616	172.142
									48.4226	148.535	52.5305	169.359	54.9125	175.242	51.793	172.216
									48.4651	148.629	52.562	169.477	54.9459	175.268	51.8244	172.289
									48.5076	148.724	52.5934	169.595	54.9792	175.291	51.8557	172.362
									48.547	148.813	52.6249	169.712	55	175.306	51.8871	172.434
									48.5501	148.82	52.6563	169.828	55.0126	175.314	51.9185	172.506
									48.5926	148.916	52.6878	169.943	55.046	175.335	51.9498	172.577
									48.6352	149.013	52.7192	170.058	55.0793	175.355	51.9812	172.647
									48.6777	149.111	52.738	170.126	55.1127	175.373	52	172.689
									48.7202	149.209	52.7507	170.172	55.1461	175.39	52.0125	172.717
									48.7627	149.308	52.7821	170.285	55.1794	175.405	52.0439	172.786
									48.8052	149.408	52.8136	170.397	55.2128	175.42	52.0753	172.855
									48.8477	149.509	52.845	170.508	55.2462	175.432	52.1066	172.923
									48.884	149.595	52.8765	170.619	55.2795	175.444	52.138	172.991
									48.8903	149.61	52.9079	170.728	55.3129	175.454	52.1694	173.058
									48.9328	149.711	52.9394	170.837	55.333	175.459	52.2007	173.124
									48.9753	149.814	52.9708	170.945	55.3463	175.462	52.2321	173.19
									49.0178	149.917	53.0023	171.052	55.3796	175.469	52.2635	173.255
									49.0603	150.02	53.0337	171.158	55.413	175.475	52.2948	173.32
									49.1028	150.125	53.0652	171.263	55.4464	175.48	52.3262	173.384
									49.1454	150.23	53.072	171.286	55.4797	175.483	52.333	173.398
									49.1879	150.335	53.0967	171.367	55.5131	175.484	52.3576	173.448
									49.221	150.418	53.1281	171.471	55.5465	175.484	52.3889	173.511
									49.2304	150.442	53.1596	171.573	55.5798	175.483	52.4203	173.573
									49.2729	150.549	53.191	171.674	55.6132	175.481	52.4517	173.635
									49.3154	150.656	53.2225	171.775	55.6466	175.477	52.483	173.696
									49.358	150.764	53.2539	171.874	55.667	175.474	52.5144	173.756
									49.4005	150.873	53.2854	171.973	55.6799	175.471	52.5457	173.816
									49.443	150.983	53.3168	172.07	55.7133	175.465	52.5771	173.876
									49.4855	151.093	53.3483	172.167	55.7467	175.456	52.6085	173.934
									49.528	151.203	53.3797	172.262	55.7801	175.447	52.6398	173.992
									49.558	151.282	53.406	172.341	55.8134	175.436	52.667	174.042
									49.5705	151.315	53.4112	172.356	55.8468	175.423	52.6712	174.05
									49.6131	151.426	53.4427	172.45	55.8802	175.41	52.7026	174.107
									49.6556	151.539	53.4741	172.542	55.9135	175.395	52.7339	174.163
									49.6981	151.652	53.5056	172.633	55.9469	175.378	52.7653	174.218
									49.7406	151.766	53.537	172.724	55.9802	175.36	52.7967	174.273
									49.7831	151.88	53.5685	172.813	56	175.349	52.828	174.327
									49.8256	151.995	53.5999	172.901	56.0136	175.341	52.8594	174.381
									49.8681	152.11	53.6314	172.988	56.047	175.32	52.8907	174.434
									49.895	152.183	53.6628	173.074	56.0804	175.298	52.9221	174.486
									49.9107	152.226	53.6943	173.158	56.1137	175.275	52.9535	174.538
									49.9532	152.342	53.7257	173.242	56.1471	175.25	52.9849	174.589
									49.9957	152.46	53.741	173.282	56.1805	175.224	53	174.613
									50.0382	152.577	53.7572	173.324	56.2138	175.196	53.0162	174.639
									50.0807	152.695	53.7886	173.406	56.2472	175.167	53.0476	174.689
									50.1232	152.814	53.8201	173.486	56.2806	175.137	53.0789	174.738
									50.1658	152.933	53.8515	173.565	56.3139	175.105	53.1103	174.787
									50.2083	153.053	53.883	173.643	56.333	175.087	53.1417	174.834
									50.233	153.123	53.9145	173.72	56.3473	175.072	53.173	174.881
									50.2508	153.173	53.9459	173.795	56.3807	175.038	53.2044	174.928
									50.2933	153.294	53.9774	173.869	56.414	175.002	53.2358	174.973
									50.3358	153.415	54.0088	173.942	56.4474	174.965	53.2671	175.019
									50.3783	153.537	54.0403	174.014	56.4808	174.927	53.2985	175.063
									50.4209	153.659	54.0717	174.085	56.5141	174.887	53.3299	175.107
									50.4634	153.782	54.075	174.092	56.5475	174.846	53.333	175.111
									50.5059	153.905	54.1032	174.155	56.5809	174.804	53.3612	175.15
									50.5484	154.029	54.1346	174.223	56.6142	174.76	53.3926	175.192
									50.57	154.092	54.1661	174.29	56.6476	174.715	53.4239	175.234
									50.5909	154.153	54.1975	174.355	56.667	174.688	53.4553	175.275
									50.6334	154.277	54.229	174.42	56.681	174.669	53.4867	175.315
									50.676	154.402	54.2604	174.483	56.7143	174.621	53.518	175.355
									50.7185	154.528	54.2919	174.545	56.7477	174.572	53.5494	175.394
									50.761	154.654	54.3233	174.606	56.7811	174.522	53.5808	175.432
									50.8035	154.78	54.3548	174.665	56.8144	174.47	53.6121	175.469
									50.846	154.907	54.3862	174.723	56.8478	174.417	53.6435	175.506
									50.8885	155.034	54.409	174.765	56.8812	174.363	53.667	175.533
									50.907	155.089	54.4177	174.78	56.9145	174.308	53.6749	175.542
									50.9311	155.161	54.4492	174.836	56.9479	174.251	53.7062	175.578
									50.9736	155.289	54.4806	174.89	56.9813	174.193	53.7376	175.612
									51.0161	155.417	54.5121	174.943	57	174.16	53.769	175.646
									51.0586	155.546	54.5435	174.995	57.0146	174.134	53.8003	175.68
									51.244	156.11	54.575	175.045	57.048	174.074	53.8317	175.712
									51.581	157.151	54.6064	175.094	57.0814	174.012	53.8631	175.744
									51.918	158.206	54.6379	175.141	57.1147	173.949	53.8944	175.776
									52.255	159.268	54.6693	175.188	57.1481	173.885	53.9258	175.806
									52.592	160.332	54.7008	175.233	57.1815	173.819	53.9571	175.836
									52.929	161.392	54.7322	175.276	57.2148	173.753	53.9885	175.865
									53.266	162.44	54.743	175.291	57.2482	173.685	54	175.875
									53.4395	162.972	54.7637	175.318	57.2816	173.616	54.0199	175.893
									53.4821	163.102	54.7951	175.359	57.315	173.546	54.0512	175.921
									53.5246	163.231	54.8266	175.399	57.333	173.507	54.0826	175.948
									53.5671	163.36	54.858	175.437	57.3483	173.474	54.114	175.974
									53.604	163.472	54.8895	175.474	57.3817	173.402	54.1453	175.999
									53.6096	163.489	54.921	175.509	57.4151	173.328	54.1767	176.024
									53.6521	163.617	54.9524	175.543	57.4484	173.253	54.2081	176.048
									53.6946	163.744	54.9839	175.576	57.4818	173.177	54.2394	176.071
									53.7371	163.871	55.0153	175.607	57.5151	173.099	54.2708	176.094
									53.7797	163.998	55.0468	175.637	57.5485	173.021	54.3021	176.116
									53.8222	164.124	55.078	175.665	57.5819	172.941	54.333	176.137
									53.8647	164.25	55.0782	175.665	57.6153	172.861	54.3335	176.137
									53.9072	164.375	55.1097	175.692	57.6486	172.779	54.3649	176.157
									53.941	164.474	55.1411	175.718	57.667	172.733	54.3962	176.177
									53.9497	164.5	55.1726	175.742	57.682	172.696	54.4276	176.196
									53.9922	164.624	55.204	175.765	57.7154	172.612	54.459	176.214
									54.0348	164.747	55.2355	175.786	57.7487	172.527	54.4903	176.232
									54.0773	164.87	55.267	175.806	57.7821	172.441	54.5217	176.248
									54.1198	164.993	55.2984	175.825	57.8155	172.353	54.5531	176.264
									54.1623	165.115	55.3299	175.842	57.8488	172.265	54.5844	176.279
									54.2048	165.236	55.3613	175.858	57.8822	172.176	54.6158	176.294
									54.2473	165.356	55.3928	175.872	57.9156	172.085	54.6472	176.308
									54.278	165.443	55.412	175.88	57.9489	171.994	54.667	176.316
									54.2899	165.476	55.4242	175.885	57.9823	171.901	54.6785	176.321
									54.3324	165.596	55.4557	175.896	58	171.852	54.7099	176.333
									54.3749	165.714	55.4871	175.906	58.0157	171.807	54.7413	176.345
									54.4174	165.832	55.5186	175.915	58.049	171.713	54.7726	176.355
									54.4599	165.949	55.55	175.922	58.0824	171.617	54.804	176.366
									54.5024	166.066	55.5815	175.928	58.1158	171.521	54.8353	176.375
									54.545	166.181	55.6129	175.932	58.1491	171.423	54.8667	176.383
									54.5875	166.296	55.6444	175.935	58.1825	171.325	54.8981	176.391
									54.615	166.37	55.6758	175.937	58.2159	171.225	54.9294	176.398
									54.63	166.411	55.7073	175.937	58.2492	171.125	54.9608	176.405
									54.6725	166.524	55.7388	175.935	58.2826	171.023	54.9922	176.41
									54.715	166.637	55.746	175.935	58.316	170.921	55	176.412
									54.7575	166.749	55.7702	175.933	58.333	170.868	55.0235	176.415
									54.8001	166.86	55.8017	175.928	58.3493	170.818	55.0549	176.419
									54.8426	166.97	55.8331	175.923	58.3827	170.713	55.0863	176.423
									54.8851	167.079	55.8646	175.916	58.4161	170.608	55.1176	176.425
									54.9276	167.188	55.896	175.907	58.4494	170.502	55.149	176.427
									54.952	167.249	55.9275	175.897	58.4828	170.395	55.1803	176.428
									54.9701	167.295	55.9589	175.886	58.5162	170.288	55.2117	176.429
									55.0126	167.402	55.9904	175.873	58.5495	170.179	55.2431	176.428
									55.0552	167.508	56.0218	175.859	58.5829	170.07	55.2745	176.427
									55.0977	167.613	56.0533	175.843	58.6163	169.959	55.3058	176.426
									55.1402	167.717	56.081	175.828	58.6496	169.848	55.333	176.423
									55.1827	167.82	56.0847	175.826	58.667	169.79	55.3372	176.423
									55.2252	167.922	56.1162	175.808	58.683	169.736	55.3685	176.42
									55.2677	168.023	56.1476	175.788	58.7164	169.623	55.3999	176.416
									55.289	168.073	56.1791	175.767	58.7497	169.51	55.4313	176.411
									55.3103	168.123	56.2105	175.744	58.7831	169.396	55.4626	176.405
									55.3528	168.222	56.242	175.72	58.8165	169.28	55.494	176.399
									55.3953	168.32	56.2735	175.694	58.8499	169.165	55.5254	176.392
									55.4378	168.417	56.3049	175.667	58.8832	169.048	55.5567	176.384
									55.4803	168.513	56.3364	175.639	58.9166	168.93	55.5881	176.376
									55.5228	168.608	56.3678	175.609	58.95	168.812	55.6195	176.366
									55.5654	168.702	56.3993	175.578	58.9833	168.693	55.6508	176.356
									55.6079	168.794	56.415	175.562	59	168.634	55.667	176.351
									55.626	168.834	56.4307	175.546	59.0167	168.574	55.6822	176.346
									55.6504	168.886	56.4622	175.512	59.05	168.454	55.7135	176.334
									55.6929	168.977	56.4936	175.477	59.0834	168.333	55.7449	176.322
									55.7354	169.066	56.5251	175.44	59.1168	168.211	55.7763	176.309
									55.7779	169.154	56.5565	175.402	59.1501	168.089	55.8076	176.295
									55.8205	169.242	56.588	175.363	59.1835	167.966	55.839	176.281
									55.863	169.328	56.6195	175.322	59.2169	167.842	55.8704	176.266
									55.9055	169.412	56.6509	175.28	59.2503	167.718	55.9017	176.25
									55.948	169.496	56.6823	175.236	59.2836	167.593	55.9331	176.233
									55.963	169.525	56.7138	175.192	59.317	167.468	55.9645	176.216
									55.9905	169.579	56.7453	175.145	59.333	167.407	55.9958	176.197
									56.033	169.66	56.749	175.14	59.3504	167.342	56	176.195
									56.0756	169.74	56.7767	175.098	59.3837	167.215	56.0272	176.179
									56.1181	169.819	56.8082	175.049	59.4171	167.088	56.0585	176.159
									56.1606	169.896	56.8396	174.999	59.4505	166.96	56.0899	176.139
									56.2031	169.973	56.8711	174.947	59.4838	166.832	56.1213	176.118
									56.2456	170.048	56.9025	174.895	59.5172	166.703	56.1527	176.096
									56.2881	170.122	56.934	174.841	59.5506	166.573	56.184	176.073
									56.3	170.142	56.9654	174.785	59.5839	166.444	56.2154	176.05
									56.3306	170.194	56.9969	174.728	59.6173	166.313	56.2467	176.026
									56.3732	170.266	57.0283	174.67	59.6507	166.182	56.2781	176.001
									56.4157	170.336	57.0598	174.611	59.667	166.118	56.3095	175.976
									56.4582	170.404	57.083	174.566	59.684	166.051	56.333	175.957
									56.5007	170.472	57.0913	174.55	59.7174	165.919	56.3408	175.95
									56.5432	170.538	57.1227	174.489	59.7508	165.787	56.3722	175.923
									56.5857	170.602	57.1542	174.425	59.7841	165.654	56.4036	175.895
									56.6283	170.666	57.1856	174.361	59.8175	165.521	56.4349	175.867
									56.637	170.679	57.2171	174.295	59.8509	165.387	56.4663	175.838
									56.6708	170.728	57.2485	174.229	59.8842	165.253	56.4977	175.808
									56.7133	170.788	57.28	174.16	59.9176	165.119	56.529	175.778
									56.7558	170.848	57.3114	174.091	59.951	164.984	56.5604	175.747
									56.7983	170.906	57.3429	174.021	59.9843	164.849	56.5917	175.715
									56.8409	170.962	57.3743	173.949	60	164.785	56.6231	175.682
									56.8834	171.017	57.4058	173.876	60.0177	164.713	56.6545	175.649
									56.9259	171.071	57.418	173.847	60.0511	164.577	56.667	175.636
									56.9684	171.123	57.4372	173.802	60.0844	164.441	56.6858	175.615
									56.975	171.131	57.4687	173.726	60.1178	164.304	56.7172	175.581
									57.0109	171.174	57.5001	173.65	60.1512	164.167	56.7486	175.545
									57.0534	171.223	57.5316	173.572	60.1845	164.03	56.7799	175.509
									57.096	171.271	57.563	173.493	60.2179	163.893	56.8113	175.472
									57.1385	171.318	57.5945	173.413	60.2513	163.755	56.8427	175.435
									57.181	171.363	57.626	173.332	60.2846	163.617	56.874	175.397
									57.2235	171.407	57.6574	173.249	60.318	163.478	56.9054	175.358
									57.266	171.449	57.6889	173.166	60.333	163.416	56.9368	175.318
									57.3085	171.49	57.7203	173.081	60.667	162.018	56.9681	175.278
									57.312	171.493	57.7518	172.995	61	160.611	56.9995	175.237
									57.3511	171.529	57.752	172.995	61.333	159.2	57	175.236
									57.3936	171.567	57.7832	172.908	61.667	157.792	57.0309	175.195
									57.4361	171.603	57.8147	172.82	62	156.405	57.0622	175.153
									57.4786	171.638	57.8461	172.731	62.0198	156.323	57.0936	175.11
									57.5211	171.671	57.8776	172.641	62.0531	156.185	57.1249	175.067
									57.5636	171.703	57.909	172.55	62.0865	156.048	57.1563	175.022
									57.6061	171.733	57.9405	172.458	62.1198	155.911	57.1877	174.977
									57.6487	171.762	57.9719	172.365	62.1532	155.774	57.219	174.931
									57.649	171.762	58.0034	172.27	62.1866	155.637	57.2504	174.885
									57.6912	171.789	58.0348	172.175	62.2199	155.501	57.2818	174.838
									57.7337	171.815	58.0663	172.079	62.2533	155.365	57.3131	174.79
									57.7762	171.839	58.086	172.018	62.2867	155.229	57.333	174.76
									57.8187	171.862	58.0978	171.981	62.3201	155.094	57.3445	174.742
									57.8612	171.883	58.1292	171.883	62.333	155.042	57.3759	174.693
									57.9038	171.903	58.1607	171.783	62.3534	154.959	57.4072	174.643
									57.9463	171.921	58.1921	171.683	62.3868	154.824	57.4386	174.593
									57.986	171.936	58.2236	171.582	62.4202	154.69	57.4699	174.542
									57.9888	171.937	58.255	171.479	62.4535	154.556	57.5013	174.49
									58.0313	171.952	58.2865	171.376	62.4869	154.422	57.5327	174.438
									58.0738	171.966	58.3179	171.272	62.5203	154.289	57.564	174.385
									58.1163	171.978	58.3494	171.167	62.5536	154.156	57.5954	174.332
									58.1589	171.988	58.3808	171.061	62.587	154.024	57.6268	174.278
									58.2014	171.997	58.4123	170.954	62.6204	153.891	57.6581	174.223
									58.2439	172.005	58.421	170.924	62.6537	153.76	57.667	174.207
									58.2864	172.01	58.4438	170.846	62.667	153.707	57.6895	174.167
									58.323	172.014	58.4752	170.738	62.6871	153.628	57.7209	174.111
									58.3289	172.015	58.5067	170.628	62.7205	153.497	57.7522	174.054
									58.3715	172.017	58.5381	170.518	62.7538	153.367	57.7836	173.997
									58.414	172.018	58.5696	170.407	62.7872	153.236	57.815	173.939
									58.4565	172.018	58.601	170.294	62.8206	153.107	57.8463	173.88
									58.499	172.016	58.6325	170.182	62.8539	152.977	57.8777	173.821
									58.5415	172.012	58.6639	170.068	62.8873	152.848	57.9091	173.761
									58.584	172.007	58.6954	169.953	62.9207	152.72	57.9404	173.701
									58.6266	172.001	58.7268	169.838	62.954	152.592	57.9718	173.64
									58.66	171.994	58.755	169.734	62.9874	152.464	58	173.584
									58.6691	171.992	58.7583	169.722	63	152.416	58.0031	173.578
									58.7116	171.983	58.7897	169.605	63.0208	152.337	58.0345	173.516
									58.7541	171.971	58.8212	169.487	63.0541	152.21	58.0659	173.453
									58.7966	171.959	58.8526	169.369	63.0875	152.084	58.0972	173.389
									58.8391	171.944	58.8841	169.25	63.1209	151.958	58.1286	173.325
									58.8817	171.928	58.9156	169.13	63.1542	151.833	58.16	173.261
									58.9242	171.911	58.947	169.01	63.1876	151.708	58.1913	173.196
									58.9667	171.892	58.9785	168.889	63.221	151.584	58.2227	173.13
									58.997	171.878	59.0099	168.767	63.2543	151.46	58.2541	173.063
									59.0092	171.872	59.0414	168.644	63.2877	151.337	58.2854	172.996
									59.0517	171.849	59.0728	168.521	63.3211	151.214	58.3168	172.929
									59.0942	171.826	59.089	168.457	63.333	151.17	58.333	172.894
									59.1367	171.801	59.1043	168.397	63.3544	151.091	58.3481	172.861
									59.1793	171.774	59.1357	168.272	63.3878	150.97	58.3795	172.792
									59.2218	171.746	59.1672	168.147	63.4212	150.848	58.4109	172.723
									59.2643	171.717	59.1986	168.022	63.4545	150.727	58.4423	172.653
									59.3068	171.685	59.2301	167.895	63.4879	150.607	58.4736	172.582
									59.334	171.665	59.2615	167.768	63.5213	150.487	58.505	172.511
									59.3493	171.653	59.293	167.641	63.5547	150.368	58.5363	172.44
									59.3918	171.619	59.3244	167.513	63.588	150.249	58.5677	172.368
									59.4344	171.583	59.3559	167.384	63.6214	150.131	58.5991	172.295
									59.4769	171.546	59.3873	167.255	63.6547	150.014	58.6304	172.222
									59.5194	171.507	59.4188	167.125	63.667	149.97	58.6618	172.148
									59.5619	171.467	59.423	167.108	63.6881	149.896	58.667	172.136
									59.6044	171.426	59.4503	166.995	63.7215	149.78	58.6932	172.074
									59.6469	171.383	59.4817	166.864	63.7548	149.664	58.7245	171.999
									59.671	171.358	59.5132	166.733	63.7882	149.548	58.7559	171.924
									59.6895	171.338	59.5446	166.601	63.8216	149.434	58.7873	171.848
									59.732	171.292	59.5761	166.469	63.855	149.319	58.8186	171.772
									59.7745	171.245	59.6075	166.336	63.8883	149.206	58.85	171.695
									59.817	171.196	59.639	166.203	63.9217	149.092	58.8813	171.618
									59.8595	171.146	59.6704	166.07	63.955	148.98	58.9127	171.54
									59.902	171.094	59.7019	165.936	63.9884	148.868	58.9441	171.461
									59.9446	171.041	59.7333	165.802	64	148.829	58.9754	171.383
									59.9871	170.987	59.758	165.696	64.0218	148.756	59	171.32
									60.008	170.959	59.7648	165.667	64.0552	148.645	59.0068	171.303
									60.0296	170.931	59.7963	165.532	64.0885	148.535	59.0382	171.223
									60.0721	170.874	59.8277	165.396	64.1219	148.425	59.0695	171.143
									60.1146	170.815	59.8591	165.26	64.1553	148.316	59.1009	171.062
									60.1571	170.755	59.8906	165.124	64.1886	148.208	59.1323	170.981
									60.1997	170.694	59.9221	164.988	64.222	148.1	59.1636	170.899
									60.2422	170.631	59.9535	164.851	64.2554	147.992	59.195	170.817
									60.2847	170.567	59.985	164.714	64.2887	147.886	59.2264	170.734
									60.3272	170.501	60.0164	164.576	64.3221	147.779	59.2577	170.651
									60.346	170.472	60.0479	164.439	64.333	147.745	59.2891	170.567
									60.3697	170.435	60.0793	164.301	64.3555	147.674	59.3205	170.483
									60.4122	170.366	60.092	164.245	64.3888	147.569	59.333	170.449
									60.4548	170.297	60.1108	164.162	64.4222	147.464	59.3518	170.398
									60.4973	170.226	60.426	162.764	64.4556	147.361	59.3832	170.313
									60.5398	170.154	60.76	161.268	64.4889	147.258	59.4145	170.227
									60.5823	170.081	61.095	159.766	64.5223	147.155	59.4459	170.142
									60.6248	170.006	61.429	158.278	64.5557	147.053	59.4773	170.055
									60.6673	169.931	61.6206	157.434	64.589	146.952	59.5086	169.968
									60.683	169.902	61.652	157.296	64.6224	146.851	59.54	169.881
									60.7099	169.854	61.6835	157.158	64.6558	146.751	59.5714	169.793
									60.7524	169.775	61.7149	157.021	64.667	146.717	59.6027	169.705
									60.7949	169.696	61.7464	156.884	64.6891	146.651	59.6341	169.616
									60.8374	169.615	61.763	156.812	64.7225	146.553	59.6655	169.527
									60.8799	169.533	61.7778	156.747	64.7559	146.454	59.667	169.523
									60.9224	169.45	61.8093	156.611	64.7892	146.357	59.6968	169.438
									60.965	169.366	61.8407	156.475	64.8226	146.26	59.7282	169.348
									61.0075	169.28	61.8722	156.339	64.856	146.163	59.7595	169.258
									61.02	169.255	61.9036	156.204	64.8893	146.068	59.7909	169.167
									61.05	169.193	61.9351	156.068	64.9227	145.972	59.8223	169.076
									61.0925	169.106	61.9665	155.934	64.9561	145.878	59.8536	168.985
									61.135	169.017	61.998	155.799	64.9894	145.784	59.885	168.893
									61.1775	168.927	62.0294	155.665	65	145.754	59.9164	168.801
									61.2201	168.835	62.0609	155.531	65.0228	145.691	59.9477	168.708
									61.2626	168.743	62.0924	155.398	65.0562	145.598	59.9791	168.615
									61.3051	168.65	62.098	155.374	65.0895	145.506	60	168.553
									61.3476	168.555	62.1238	155.265	65.1229	145.415	60.0105	168.522
									61.357	168.534	62.1553	155.132	65.1563	145.324	60.0418	168.428
									61.3901	168.46	62.1867	154.999	65.1897	145.234	60.0732	168.334
									61.4326	168.363	62.2182	154.868	65.223	145.144	60.1046	168.24
									61.4751	168.266	62.2496	154.736	65.2564	145.055	60.1359	168.145
									61.5177	168.167	62.2811	154.605	65.2897	144.967	60.1673	168.05
									61.5602	168.067	62.3125	154.474	65.3231	144.879	60.1987	167.954
									61.6027	167.967	62.344	154.344	65.333	144.853	60.23	167.858
									61.6452	167.865	62.3754	154.214	65.3565	144.792	60.2614	167.762
									61.6877	167.763	62.4069	154.084	65.3898	144.706	60.2927	167.666
									61.694	167.747	62.432	153.981	65.4232	144.62	60.3241	167.569
									61.7302	167.659	62.4383	153.955	65.4566	144.535	60.333	167.541
									61.7728	167.555	62.4698	153.827	65.4899	144.45	60.3555	167.472
									61.8153	167.449	62.5012	153.699	65.5233	144.366	60.3868	167.374
									61.8578	167.343	62.5327	153.571	65.5567	144.283	60.4182	167.276
									61.9003	167.236	62.5641	153.444	65.5901	144.2	60.4496	167.178
									61.9428	167.128	62.5956	153.317	65.6234	144.118	60.4809	167.08
									61.9853	167.019	62.6271	153.191	65.6568	144.037	60.5123	166.981
									62.0279	166.909	62.6585	153.065	65.667	144.012	60.5437	166.882
									62.031	166.901	62.69	152.939	65.6902	143.956	60.575	166.783
									62.0704	166.798	62.7214	152.815	65.7235	143.876	60.6064	166.683
									62.1129	166.687	62.7529	152.69	65.7569	143.796	60.6377	166.583
									62.1554	166.574	62.766	152.638	65.7903	143.717	60.667	166.489
									62.1979	166.461	62.7843	152.566	65.8236	143.639	60.6691	166.483
									62.2405	166.347	62.8158	152.443	65.857	143.561	60.7005	166.382
									62.283	166.233	62.8472	152.32	65.8904	143.484	60.7318	166.281
									62.3255	166.117	62.8787	152.198	65.9237	143.407	60.7632	166.18
									62.368	166.001	62.9101	152.076	65.9571	143.331	60.7946	166.079
									62.368	166.001	62.9416	151.955	65.9905	143.256	60.8259	165.977
									62.4105	165.884	62.9731	151.834	66	143.234	60.8573	165.875
									62.453	165.767	63.0045	151.714	66.0238	143.181	60.8887	165.773
									62.4956	165.649	63.0359	151.594	66.0572	143.107	60.92	165.671
									62.5381	165.53	63.0674	151.475	66.0906	143.033	60.9514	165.568
									62.5806	165.41	63.0989	151.356	66.1239	142.96	60.9828	165.465
									62.6231	165.29	63.1	151.352	66.1573	142.888	61	165.409
									62.6656	165.169	63.1303	151.238	66.1907	142.816	61.0141	165.362
									62.705	165.056	63.1618	151.12	66.224	142.745	61.0455	165.259
									62.7081	165.047	63.1932	151.003	66.2574	142.675	61.0769	165.155
									62.7507	164.925	63.2247	150.887	66.2908	142.605	61.1082	165.052
									62.7932	164.802	63.2561	150.771	66.3241	142.535	61.1396	164.947
									62.8357	164.679	63.2876	150.656	66.333	142.517	61.1709	164.843
									62.8782	164.555	63.319	150.541	66.3575	142.467	61.2023	164.739
									62.9207	164.431	63.3505	150.427	66.3909	142.398	61.2337	164.634
									62.9632	164.306	63.3819	150.314	66.4242	142.331	61.265	164.529
									63.0057	164.18	63.4134	150.201	66.4576	142.264	61.2964	164.424
									63.042	164.073	63.435	150.123	66.491	142.197	61.3278	164.319
									63.0483	164.054	63.4449	150.088	66.5243	142.131	61.333	164.301
									63.0908	163.928	63.4763	149.976	66.5577	142.066	61.3591	164.213
									63.1333	163.801	63.5078	149.865	66.5911	142.002	61.3905	164.108
									63.1758	163.674	63.5392	149.754	66.6244	141.937	61.4219	164.002
									63.2183	163.546	63.5707	149.644	66.6578	141.874	61.4532	163.896
									63.2608	163.417	63.6021	149.535	66.667	141.856	61.4846	163.79
									63.3034	163.289	63.6336	149.426	66.6912	141.811	61.5159	163.683
									63.3459	163.16	63.665	149.318	66.7245	141.748	61.5473	163.577
									63.379	163.059	63.6965	149.21	66.7579	141.687	61.5787	163.47
									63.3884	163.03	63.7279	149.103	66.7913	141.625	61.6101	163.363
									63.717	162.018	63.7594	148.997	66.8247	141.564	61.6414	163.256
									64.054	160.965	63.769	148.964	66.858	141.504	61.667	163.168
									64.391	159.903	63.7908	148.891	66.8914	141.445	61.6728	163.149
									64.728	158.838	63.8223	148.786	66.9248	141.386	61.7041	163.041
									65.065	157.778	63.8537	148.681	66.9581	141.327	61.7355	162.934
									65.402	156.729	63.8852	148.577	66.9915	141.269	61.7669	162.826
									65.739	155.695	63.9166	148.474	67	141.254	61.7982	162.718
									65.7693	155.603	63.9481	148.371	67.0249	141.212	61.8296	162.611
									65.8118	155.475	63.9796	148.269	67.0582	141.155	61.861	162.502
									65.8543	155.346	64.011	148.168	67.0916	141.098	61.8923	162.394
									65.8969	155.218	64.0425	148.067	67.1249	141.042	61.9237	162.286
									65.9394	155.091	64.0739	147.967	67.1583	140.987	61.9551	162.178
									65.9819	154.963	64.103	147.875	67.1917	140.932	61.9864	162.069
									66.0244	154.836	64.1054	147.867	67.2251	140.878	62	162.022
									66.0669	154.71	64.1368	147.768	67.2584	140.825	62.0178	161.961
									66.076	154.683	64.1683	147.67	67.2918	140.771	62.0491	161.852
									66.1094	154.584	64.1997	147.572	67.3252	140.719	62.0805	161.743
									66.152	154.458	64.2312	147.475	67.333	140.706	62.1119	161.634
									66.1945	154.333	64.2626	147.379	67.3585	140.666	62.1432	161.525
									66.237	154.208	64.2941	147.283	67.3919	140.615	62.333	160.864
									66.2795	154.084	64.3255	147.188	67.4253	140.564	62.667	159.695
									66.322	153.96	64.357	147.093	67.4586	140.513	63	158.527
									66.3645	153.837	64.3885	146.999	67.492	140.463	63.333	157.361
									66.4071	153.714	64.4199	146.906	67.5254	140.413	63.6487	156.262
									66.413	153.697	64.438	146.853	67.5587	140.364	63.667	156.198
									66.4496	153.591	64.4514	146.814	67.5921	140.316	63.6801	156.153
									66.4921	153.469	64.4828	146.722	67.6255	140.268	63.7115	156.044
									66.5346	153.348	64.5143	146.63	67.6588	140.22	63.7428	155.935
									66.5771	153.227	64.5457	146.54	67.667	140.208	63.7742	155.827
									66.6196	153.106	64.5772	146.449	67.6922	140.173	63.8055	155.718
									66.6622	152.986	64.6086	146.36	67.7256	140.126	63.8369	155.61
									66.7047	152.867	64.6401	146.271	67.7589	140.08	63.8683	155.502
									66.7472	152.748	64.6715	146.183	67.7923	140.034	63.8997	155.394
									66.75	152.74	64.703	146.096	67.8257	139.989	63.931	155.286
									66.7897	152.63	64.7344	146.009	67.859	139.944	63.9624	155.178
									66.8322	152.512	64.7659	145.923	67.8924	139.9	63.9937	155.07
									66.8748	152.395	64.772	145.906	67.9258	139.856	64	155.049
									66.9173	152.278	64.7973	145.837	67.9591	139.813	64.0251	154.963
									66.9598	152.162	64.8288	145.752	67.9925	139.77	64.0565	154.855
									67.0023	152.046	64.8602	145.668	68	139.76	64.0878	154.748
									67.0448	151.931	64.8917	145.584	68.0259	139.728	64.1192	154.64
									67.087	151.817	64.9232	145.501	68.0592	139.686	64.1506	154.533
									67.0873	151.816	64.9546	145.418	68.0926	139.644	64.1819	154.426
									67.1299	151.703	64.9861	145.337	68.126	139.603	64.2133	154.32
									67.1724	151.589	65.0175	145.256	68.1593	139.562	64.2446	154.213
									67.2149	151.476	65.049	145.175	68.1927	139.522	64.276	154.106
									67.2574	151.364	65.0804	145.095	68.2261	139.483	64.3074	154
									67.2999	151.253	65.106	145.031	68.2594	139.443	64.333	153.913
									67.3424	151.142	65.1119	145.016	68.2928	139.404	64.3388	153.894
									67.385	151.032	65.1433	144.937	68.3262	139.366	64.3701	153.788
									67.425	150.928	65.1748	144.859	68.333	139.358	64.4015	153.682
									67.4275	150.922	65.2062	144.782	68.3595	139.328	64.4328	153.576
									67.47	150.813	65.2377	144.705	68.3929	139.29	64.4642	153.47
									67.5125	150.704	65.2691	144.629	68.4263	139.253	64.4956	153.365
									67.555	150.596	65.3006	144.553	68.4596	139.216	64.5269	153.26
									67.5975	150.489	65.332	144.478	68.493	139.18	64.5583	153.155
									67.6401	150.383	65.3635	144.404	68.5264	139.144	64.5897	153.05
									67.6826	150.277	65.395	144.331	68.5597	139.109	64.621	152.945
									67.7251	150.171	65.4264	144.257	68.5931	139.073	64.6524	152.84
									67.762	150.081	65.44	144.226	68.6265	139.039	64.667	152.792
									67.7676	150.067	65.4579	144.185	68.6599	139.004	64.6838	152.736
									67.8101	149.963	65.4893	144.113	68.667	138.997	64.7151	152.632
									67.8526	149.86	65.5208	144.042	68.6932	138.971	64.7465	152.528
									67.8952	149.757	65.5522	143.971	68.7266	138.937	64.7779	152.424
									67.9377	149.655	65.5837	143.901	68.76	138.904	64.8092	152.32
									67.9802	149.553	65.6151	143.832	68.7933	138.871	64.8406	152.217
									68.0227	149.453	65.6466	143.763	68.8267	138.839	64.8719	152.114
									68.0652	149.353	65.678	143.695	68.8601	138.807	64.9033	152.011
									68.099	149.274	65.7095	143.627	68.8934	138.775	64.9347	151.908
									68.1077	149.253	65.7409	143.56	68.9268	138.744	64.966	151.805
									68.1502	149.155	65.7724	143.494	68.9602	138.713	64.9974	151.703
									68.1928	149.057	65.775	143.489	68.9935	138.683	65	151.695
									68.2353	148.959	65.8039	143.428	69	138.677	65.0288	151.601
									68.2778	148.863	65.8353	143.363	69.0269	138.652	65.0601	151.499
									68.3203	148.767	65.8668	143.298	69.0603	138.623	65.0915	151.397
									68.3628	148.671	65.8982	143.234	69.0936	138.593	65.1229	151.296
									68.4053	148.577	65.9297	143.171	69.127	138.564	65.1542	151.194
									68.436	148.509	65.9611	143.108	69.1604	138.535	65.1856	151.093
									68.4479	148.483	65.9926	143.046	69.1937	138.507	65.2169	150.992
									68.4904	148.39	66.024	142.984	69.2271	138.479	65.2483	150.892
									68.5329	148.297	66.0555	142.923	69.2605	138.451	65.2797	150.791
									68.5754	148.205	66.0869	142.862	69.2938	138.424	65.311	150.691
									68.6179	148.114	66.109	142.82	69.3272	138.397	65.333	150.621
									68.6604	148.023	66.1184	142.802	69.333	138.392	65.3424	150.591
									68.703	147.934	66.1498	142.743	69.3606	138.37	65.3738	150.491
									68.7455	147.844	66.1813	142.684	69.3939	138.344	65.4051	150.392
									68.773	147.787	66.2127	142.626	69.4273	138.318	65.4365	150.292
									68.788	147.756	66.2442	142.568	69.4607	138.292	65.4679	150.193
									68.8305	147.668	66.2757	142.511	69.494	138.267	65.4992	150.095
									68.873	147.581	66.3071	142.454	69.5274	138.242	65.5306	149.996
									68.9155	147.495	66.3386	142.398	69.5608	138.217	65.562	149.898
									68.9581	147.409	66.37	142.342	69.5941	138.193	65.5933	149.8
									69.0006	147.324	66.4015	142.287	69.6275	138.169	65.6247	149.702
									69.0431	147.24	66.4329	142.233	69.6609	138.145	65.656	149.605
									69.0856	147.156	66.443	142.215	69.667	138.141	65.667	149.571
									69.11	147.109	66.4644	142.179	69.6942	138.121	65.6874	149.507
									69.1281	147.073	66.4958	142.126	69.7276	138.098	65.7188	149.41
									69.1706	146.991	66.5273	142.073	69.761	138.075	65.7501	149.314
									69.2132	146.91	66.5587	142.02	69.7943	138.053	65.7815	149.217
									69.2557	146.829	66.5902	141.969	69.8277	138.03	65.8129	149.121
									69.2982	146.749	66.6217	141.917	69.8611	138.008	65.8442	149.025
									69.3407	146.669	66.6531	141.866	69.8945	137.987	65.8756	148.929
									69.3832	146.59	66.6846	141.816	69.9278	137.965	65.907	148.834
									69.4257	146.512	66.716	141.767	69.9612	137.944	65.9383	148.738
									69.447	146.474	66.7475	141.717	69.9946	137.923	65.9697	148.644
									69.4683	146.435	66.778	141.67	70	137.92	66	148.552
									69.5108	146.358	66.7789	141.669	70.0279	137.903	66.0011	148.549
									69.5533	146.282	66.8104	141.62	70.0613	137.882	66.0324	148.455
									69.5958	146.207	66.8418	141.573	70.0947	137.862	66.0638	148.36
									69.6383	146.132	66.8733	141.526	70.128	137.842	66.0952	148.267
									69.6808	146.058	66.9047	141.479	70.1614	137.823	66.1265	148.173
									69.7234	145.985	66.9362	141.433	70.1947	137.804	66.1579	148.08
									69.7659	145.912	66.9676	141.387	70.2281	137.785	66.1892	147.987
									69.784	145.882	66.9991	141.342	70.2615	137.766	66.2206	147.894
									69.8084	145.84	67.0305	141.297	70.2948	137.747	66.252	147.802
									69.8509	145.769	67.062	141.253	70.3282	137.729	66.2833	147.71
									69.8934	145.699	67.0935	141.209	70.333	137.726	66.3147	147.618
									69.9359	145.629	67.112	141.183	70.3616	137.711	66.333	147.564
									69.9785	145.559	67.1249	141.166	70.395	137.693	66.3461	147.526
									70.021	145.491	67.1564	141.123	70.4283	137.676	66.3774	147.435
									70.0635	145.423	67.1878	141.08	70.4617	137.658	66.4088	147.344
									70.106	145.355	67.2193	141.039	70.4951	137.641	66.4402	147.253
									70.121	145.332	67.2507	140.997	70.5284	137.625	66.4715	147.163
									70.1485	145.289	67.2822	140.956	70.5618	137.608	66.5029	147.073
									70.191	145.223	67.3136	140.916	70.5952	137.592	66.5343	146.983
									70.2336	145.158	67.3451	140.875	70.6285	137.576	66.5656	146.894
									70.2761	145.093	67.3765	140.836	70.6619	137.56	66.597	146.804
									70.3186	145.029	67.408	140.797	70.667	137.557	66.6283	146.716
									70.3611	144.966	67.4394	140.758	70.6953	137.544	66.6597	146.627
									70.4036	144.903	67.446	140.75	70.7286	137.528	66.667	146.606
									70.4461	144.841	67.4709	140.72	70.762	137.513	66.6911	146.539
									70.458	144.823	67.5023	140.682	70.7954	137.498	66.7224	146.451
									70.4887	144.779	67.5338	140.644	70.8287	137.483	66.7538	146.363
									70.5312	144.718	67.5653	140.607	70.8621	137.469	66.7852	146.276
									70.5737	144.658	67.5967	140.571	70.8955	137.454	66.8165	146.189
									70.6162	144.599	67.6282	140.535	70.9288	137.44	66.8479	146.102
									70.6587	144.54	67.6596	140.499	70.9622	137.426	66.8793	146.015
									70.7012	144.481	67.6911	140.464	70.9956	137.412	66.9106	145.929
									70.7438	144.424	67.7225	140.429	71	137.411	66.942	145.843
									70.7863	144.367	67.754	140.394	71.0289	137.399	66.9733	145.758
									70.796	144.354	67.78	140.366	71.0623	137.386	67	145.685
									70.8288	144.31	67.7854	140.36	71.0957	137.372	67.0047	145.673
									70.8713	144.254	67.8169	140.326	71.129	137.359	67.0361	145.588
									70.9138	144.199	67.8483	140.293	71.1624	137.346	67.0674	145.503
									70.9563	144.145	67.8798	140.26	71.1958	137.334	67.0988	145.419
									70.9989	144.09	67.9112	140.228	71.2291	137.321	67.1302	145.335
									71.0414	144.037	67.9427	140.196	71.2625	137.309	67.1615	145.251
									71.0839	143.984	67.9741	140.164	71.2959	137.297	67.1929	145.168
									71.1264	143.932	68.0056	140.133	71.3292	137.285	67.2243	145.085
									71.133	143.924	68.037	140.102	71.333	137.284	67.2556	145.002
									71.1689	143.88	68.0685	140.071	71.3626	137.273	67.287	144.92
									71.2114	143.829	68.1	140.041	71.396	137.262	67.3184	144.838
									71.254	143.779	68.115	140.027	71.4293	137.251	67.333	144.8
									71.2965	143.729	68.1314	140.011	71.4627	137.239	67.3497	144.756
									71.339	143.679	68.1629	139.982	71.4961	137.228	67.3811	144.675
									71.3815	143.631	68.1943	139.953	71.5294	137.217	67.4125	144.594
									71.424	143.582	68.2258	139.924	71.5628	137.207	67.4438	144.513
									71.4665	143.535	68.2572	139.895	71.5962	137.196	67.4752	144.432
									71.47	143.531	68.2887	139.867	71.6295	137.186	67.5066	144.352
									71.5091	143.488	68.3201	139.84	71.6629	137.175	67.5379	144.272
									71.5516	143.441	68.3516	139.812	71.667	137.174	67.5693	144.193
									71.5941	143.395	68.383	139.785	71.6963	137.165	67.6006	144.114
									71.6366	143.35	68.4145	139.759	71.7297	137.155	67.632	144.035
									71.6791	143.305	68.4459	139.732	71.763	137.146	67.6634	143.956
									71.7216	143.261	68.449	139.73	71.7964	137.136	67.667	143.947
									71.7642	143.217	68.4774	139.706	71.8298	137.127	67.6947	143.878
									71.8067	143.173	68.5088	139.681	71.8631	137.117	67.7261	143.8
									71.807	143.173	68.5403	139.655	71.8965	137.108	67.7575	143.723
									71.8492	143.131	68.5718	139.631	71.9299	137.099	67.7888	143.646
									71.8917	143.088	68.6032	139.606	71.9632	137.09	67.8202	143.569
									71.9342	143.047	68.6347	139.582	71.9966	137.081	67.8516	143.492
									71.9767	143.005	68.6661	139.557	72	137.08	67.8829	143.416
									72.0192	142.965	68.6976	139.534	72.03	137.073	67.9143	143.34
									72.0618	142.925	68.729	139.51	72.0633	137.064	67.9457	143.265
									72.1043	142.885	68.7605	139.487	72.0967	137.056	67.977	143.19
									72.144	142.848	68.783	139.471	72.1301	137.048	68	143.135
									72.1468	142.846	68.7919	139.464	72.1634	137.04	68.0084	143.115
									72.1893	142.807	68.8234	139.442	72.1968	137.032	68.0397	143.04
									72.2318	142.769	68.8548	139.42	72.2302	137.024	68.0711	142.966
									72.2743	142.731	68.8863	139.398	72.2635	137.016	68.1025	142.892
									72.3169	142.694	68.9177	139.376	72.2969	137.008	68.1338	142.819
									72.3594	142.657	68.9492	139.355	72.3303	137.001	68.1652	142.745
									72.4019	142.621	68.9806	139.334	72.333	137	68.1966	142.672
									72.4444	142.585	69.0121	139.313	72.3636	136.994	68.2279	142.6
									72.481	142.555	69.0436	139.293	72.397	136.986	68.2593	142.528
									72.4869	142.55	69.075	139.273	72.4304	136.979	68.2907	142.456
									72.5294	142.515	69.1065	139.253	72.4637	136.972	68.322	142.384
									72.572	142.48	69.117	139.246	72.4971	136.965	68.333	142.359
									72.6145	142.446	69.1379	139.233	72.5305	136.958	68.3534	142.313
									72.657	142.413	69.1694	139.214	72.5638	136.952	68.3847	142.242
									72.6995	142.38	69.2008	139.195	72.5972	136.945	68.4161	142.171
									72.742	142.347	69.2323	139.176	72.6306	136.939	68.4475	142.101
									72.7845	142.315	69.2637	139.157	72.6639	136.932	68.4788	142.031
									72.818	142.29	69.2952	139.139	72.667	136.932	68.5102	141.962
									72.8271	142.283	69.3266	139.121	72.6973	136.926	68.5416	141.893
									72.8696	142.252	69.3581	139.103	72.7307	136.92	68.5729	141.824
									72.9121	142.221	69.3895	139.085	72.764	136.914	68.6043	141.755
									72.9546	142.191	69.421	139.068	72.7974	136.908	68.6357	141.687
									72.9971	142.161	69.452	139.051	72.8308	136.902	68.667	141.619
									73.0396	142.131	69.4525	139.051	72.8641	136.896	68.667	141.619
									73.0822	142.102	69.4839	139.034	72.8975	136.891	68.6984	141.551
									73.1247	142.073	69.5154	139.017	72.9309	136.885	68.7298	141.484
									73.155	142.053	69.5468	139.001	72.9642	136.88	68.7611	141.417
									73.1672	142.044	69.5783	138.985	72.9976	136.874	68.7925	141.351
									73.2097	142.016	69.6097	138.969	73	136.874	68.8238	141.284
									73.2522	141.989	69.6412	138.953	73.031	136.869	68.8552	141.218
									73.2947	141.962	69.6726	138.938	73.0644	136.864	68.8866	141.153
									73.3373	141.935	69.7041	138.923	73.0977	136.859	68.9179	141.088
									73.3798	141.908	69.7355	138.908	73.1311	136.854	68.9493	141.023
									73.4223	141.882	69.767	138.893	73.1645	136.849	68.9807	140.958
									73.4648	141.857	69.786	138.884	73.1978	136.844	69	140.918
									73.492	141.84	69.7984	138.878	73.2312	136.839	69.012	140.894
									73.5073	141.831	69.8299	138.864	73.2645	136.834	69.0434	140.83
									73.5498	141.806	69.8614	138.85	73.2979	136.83	69.0748	140.766
									73.5924	141.782	69.8928	138.836	73.3313	136.825	69.1061	140.703
									73.6349	141.757	69.9243	138.822	73.333	136.825	69.1375	140.64
									73.6774	141.733	69.9557	138.809	73.3646	136.821	69.1689	140.577
									73.7199	141.71	69.9872	138.795	73.398	136.816	69.2002	140.515
									73.7624	141.687	70.0186	138.782	73.4314	136.812	69.2316	140.453
									73.8049	141.664	70.0501	138.769	73.4647	136.808	69.263	140.392
									73.829	141.651	70.0815	138.756	73.4981	136.804	69.2943	140.33
									73.8475	141.641	70.113	138.744	73.5315	136.8	69.3257	140.269
									73.89	141.619	70.12	138.741	73.5649	136.796	69.333	140.255
									73.9325	141.597	70.1444	138.731	73.5982	136.792	69.3571	140.209
									73.975	141.576	70.1759	138.719	73.6316	136.788	69.3884	140.148
									74.0175	141.555	70.2073	138.707	73.665	136.784	69.4198	140.088
									74.06	141.534	70.2388	138.695	73.667	136.784	69.4511	140.029
									74.1026	141.513	70.2703	138.684	73.6983	136.78	69.4825	139.969
									74.1451	141.493	70.3017	138.672	73.7317	136.777	69.5139	139.91
									74.167	141.483	70.3332	138.661	73.7651	136.773	69.5452	139.852
									74.1876	141.473	70.3646	138.65	73.7984	136.769	69.5766	139.793
									74.2301	141.453	70.3961	138.639	73.8318	136.766	69.608	139.735
									74.2726	141.434	70.4275	138.628	73.8652	136.762	69.6393	139.677
									74.3151	141.415	70.455	138.619	73.8985	136.759	69.667	139.627
									74.3577	141.396	70.459	138.618	73.9319	136.756	69.6707	139.62
									74.4002	141.378	70.4904	138.607	73.9653	136.753	69.702	139.563
									74.4427	141.36	70.5219	138.597	73.9986	136.749	69.7334	139.506
									74.4852	141.342	70.5533	138.587	74	136.749	69.7648	139.45
									74.504	141.334	70.5848	138.577	74.032	136.746	69.7961	139.393
									74.5277	141.324	70.6162	138.567	74.0654	136.743	69.8275	139.338
									74.5702	141.307	70.6477	138.557	74.0987	136.74	69.8589	139.282
									74.6128	141.29	70.6791	138.548	74.1321	136.737	69.8902	139.227
									74.6553	141.273	70.7106	138.538	74.1655	136.734	69.9216	139.172
									74.6978	141.257	70.7421	138.529	74.1988	136.731	69.953	139.118
									74.7403	141.24	70.7735	138.52	74.2322	136.729	69.9843	139.063
									74.7828	141.224	70.789	138.516	74.2656	136.726	70	139.036
									74.8253	141.209	70.805	138.511	74.2989	136.723	70.0157	139.009
									74.841	141.203	70.8364	138.502	74.3323	136.72	70.0471	138.956
									74.8679	141.193	70.8679	138.494	74.333	136.72	70.0784	138.902
									74.9104	141.178	70.8993	138.485	74.3657	136.718	70.1098	138.849
									74.9529	141.163	70.9308	138.477	74.399	136.715	70.1411	138.797
									74.9954	141.148	70.9622	138.469	74.4324	136.713	70.1725	138.744
									75.0379	141.134	70.9937	138.461	74.4658	136.71	70.2039	138.692
									75.0804	141.12	71.0251	138.453	74.4991	136.708	70.2352	138.641
									75.123	141.106	71.0566	138.445	74.5325	136.706	70.2666	138.589
									75.1655	141.092	71.088	138.437	74.5659	136.703	70.298	138.538
									75.178	141.088	71.1195	138.429	74.5992	136.701	70.3293	138.487
									75.208	141.078	71.123	138.429	74.6326	136.699	70.333	138.481
									75.2505	141.065	71.1509	138.422	74.666	136.696	70.3607	138.437
									75.293	141.052	71.1824	138.415	74.667	136.696	70.3921	138.387
									75.3355	141.039	71.2138	138.407	74.6993	136.694	70.4234	138.337
									75.3781	141.027	71.2453	138.4	74.7327	136.692	70.4548	138.287
									75.4206	141.014	71.2768	138.393	74.7661	136.69	70.4862	138.238
									75.4631	141.002	71.3082	138.386	74.7994	136.688	70.5175	138.189
									75.5056	140.99	71.3397	138.38	74.8328	136.686	70.5489	138.14
									75.515	140.987	71.3711	138.373	74.8662	136.684	70.5803	138.092
									75.5481	140.978	71.4026	138.367	74.8996	136.682	70.6116	138.044
									75.5906	140.966	71.434	138.36	74.9329	136.68	70.643	137.996
									75.6332	140.955	71.457	138.355	74.9663	136.678	70.667	137.959
									75.6757	140.944	71.4655	138.354	74.9997	136.677	70.6744	137.948
									75.7182	140.933	71.4969	138.348	75	136.677	70.7057	137.901
									75.7607	140.922	71.5284	138.341	75.033	136.675	70.7371	137.854
									75.8032	140.911	71.5598	138.335	75.0664	136.673	70.7684	137.808
									75.8457	140.901	71.5913	138.33	75.0998	136.671	70.7998	137.761
									75.852	140.899	71.6227	138.324	75.1331	136.67	70.8312	137.715
									75.8882	140.891	71.6542	138.318	75.1665	136.668	70.8625	137.67
									75.9308	140.88	71.6856	138.312	75.1999	136.666	70.8939	137.624
									75.9733	140.871	71.7171	138.307	75.2332	136.665	70.9253	137.579
									76.0158	140.861	71.7486	138.302	75.2666	136.663	70.9566	137.534
									76.0583	140.851	71.78	138.296	75.3	136.662	70.988	137.49
									76.1008	140.842	71.792	138.294	75.333	136.66	71	137.473
									76.1433	140.833	71.8115	138.291	75.3333	136.66	71.0194	137.445
									76.1859	140.824	71.8429	138.286	75.3667	136.659	71.0507	137.401
									76.189	140.823	71.8744	138.281	75.4001	136.657	71.0821	137.358
									76.2284	140.815	71.9058	138.276	75.4334	136.656	71.1135	137.314
									76.2709	140.806	71.9373	138.271	75.4668	136.654	71.1448	137.271
									76.3134	140.797	71.9687	138.266	75.5002	136.653	71.1762	137.228
									76.3559	140.789	72.0002	138.261	75.5335	136.652	71.2075	137.186
									76.3984	140.781	72.0316	138.257	75.5669	136.65	71.2389	137.143
									76.441	140.772	72.0631	138.252	75.6003	136.649	71.2703	137.101
									76.4835	140.764	72.0945	138.248	75.6336	136.648	71.3016	137.06
									76.526	140.757	72.126	138.243	75.667	136.647	71.333	137.018

## Sheet: Figure 1h
Original Data									Fitting Curve
4.5 nm		6.2 nm		8.1 nm		10.4 nm			4.5 nm		6.2 nm		8.1 nm		10.4 nm
X (Degree)	Intensity	X (Degree)	Intensity	X (Degree)	Intensity	X (Degree)	Intensity		X (Degree)	Intensity	X (Degree)	Intensity	X (Degree)	Intensity	X (Degree)	Intensity
-44.829	133.5	-44.872	133.438	-45	132.292	-45	131.772		-15.501	131.297	-14.118	131.545	-12.667	136.011	-24	132.115
-44.492	132.917	-44.538	133.062	-44.667	133.972	-44.667	131.754		-15.4706	131.3	-14.0916	131.563	-12.6416	136.1	-23.9553	132.116
-44.155	133.312	-44.204	132.75	-44.333	132.958	-44.333	131.456		-15.4403	131.304	-14.0651	131.581	-12.6163	136.19	-23.9106	132.117
-43.818	132.854	-43.869	133.417	-44	133.472	-44	131.702		-15.4099	131.308	-14.0387	131.599	-12.5909	136.28	-23.8659	132.118
-43.481	132.667	-43.535	132.312	-43.667	133.5	-43.667	132.263		-15.3795	131.312	-14.0123	131.618	-12.5656	136.371	-23.8211	132.119
-43.143	132.729	-43.201	132.417	-43.333	133.542	-43.333	132.807		-15.3492	131.316	-13.9858	131.637	-12.5402	136.462	-23.7764	132.12
-42.806	132.438	-42.866	132.417	-43	134.722	-43	133.158		-15.3188	131.32	-13.9594	131.656	-12.5148	136.553	-23.7317	132.121
-42.469	132.625	-42.532	133.396	-42.667	134.111	-42.667	132.509		-15.2884	131.324	-13.933	131.676	-12.4895	136.645	-23.687	132.122
-42.132	132.208	-42.198	132.208	-42.333	134.375	-42.333	132.404		-15.2581	131.328	-13.9065	131.695	-12.4641	136.738	-23.667	132.123
-41.795	132.75	-41.864	132.208	-42	134.375	-42	132.404		-15.2277	131.332	-13.8801	131.715	-12.4388	136.83	-23.6423	132.123
-41.458	132.021	-41.529	131.375	-41.667	135.403	-41.667	132.298		-15.1973	131.337	-13.8537	131.735	-12.4134	136.924	-23.5976	132.124
-41.121	132.667	-41.195	133.396	-41.333	135.806	-41.333	132.702		-15.1669	131.341	-13.8272	131.755	-12.388	137.018	-23.5529	132.126
-40.784	131.729	-40.861	131.542	-41	134.819	-41	132.807		-15.164	131.341	-13.8008	131.776	-12.3627	137.112	-23.5082	132.127
-40.447	131.25	-40.526	131.771	-40.667	135.653	-40.667	132.035		-15.1366	131.345	-13.784	131.789	-12.3373	137.207	-23.4635	132.128
-40.11	132.625	-40.192	131.062	-40.333	137.208	-40.333	131.228		-15.1062	131.35	-13.7744	131.797	-12.333	137.223	-23.4187	132.129
-39.772	131.771	-39.858	132.771	-40	135.556	-40	132.895		-15.0758	131.354	-13.7479	131.818	-12.312	137.302	-23.374	132.131
-39.435	130.729	-39.524	132.938	-39.667	137.153	-39.667	132.702		-15.0455	131.359	-13.7215	131.839	-12.2866	137.397	-23.333	132.132
-39.098	131.458	-39.189	132.062	-39.333	136.875	-39.333	133.105		-15.0151	131.364	-13.6951	131.861	-12.2613	137.494	-23.3293	132.132
-38.761	132.125	-38.855	131.896	-39	137.889	-39	132.298		-14.9847	131.368	-13.6686	131.883	-12.2359	137.59	-23.2846	132.133
-38.424	131.771	-38.521	131.021	-38.667	135.958	-38.667	132.86		-14.9544	131.373	-13.6422	131.905	-12.2105	137.687	-23.2399	132.135
-38.087	131.667	-38.187	132.479	-38.333	136.986	-38.333	132.351		-14.924	131.378	-13.6158	131.928	-12.1852	137.785	-23.1952	132.136
-37.75	131.292	-37.852	132.083	-38	136.972	-38	132.947		-14.8936	131.383	-13.5893	131.95	-12.1598	137.883	-23.1505	132.138
-37.413	131.062	-37.518	132.083	-37.667	136.972	-37.667	132.947		-14.8633	131.388	-13.5629	131.973	-12.1344	137.981	-23.1058	132.139
-37.076	131.083	-37.184	132.646	-37.333	136.75	-37.333	131.596		-14.8329	131.393	-13.5364	131.997	-12.1091	138.08	-23.0611	132.141
-36.739	131.188	-36.849	131.396	-37	138.097	-37	132.035		-14.827	131.394	-13.51	132.02	-12.0837	138.18	-23.0163	132.142
-36.401	130.708	-36.515	132.812	-36.667	137.5	-36.667	133.07		-14.8025	131.398	-13.4836	132.044	-12.0584	138.28	-23	132.143
-36.064	130.875	-36.181	132.438	-36.333	137.125	-36.333	131.93		-14.7722	131.404	-13.4571	132.068	-12.033	138.38	-22.9716	132.144
-35.727	130.833	-35.847	133	-36	137.736	-36	132.421		-14.7418	131.409	-13.45	132.075	-12.0077	138.481	-22.9269	132.145
-35.39	132.375	-35.512	133.188	-35.667	138.722	-35.667	132.842		-14.7114	131.414	-13.4307	132.093	-12	138.511	-22.8822	132.147
-35.053	130.854	-35.178	134.083	-35.333	137.597	-35.333	132.386		-14.6811	131.42	-13.4043	132.117	-11.9823	138.582	-22.8375	132.149
-34.716	131.479	-34.844	134.375	-35	137.403	-35	132.649		-14.6507	131.425	-13.3778	132.142	-11.9569	138.684	-22.7928	132.151
-34.379	131.125	-34.509	132.875	-34.667	137.014	-34.667	131.579		-14.6203	131.431	-13.3514	132.168	-11.9316	138.786	-22.7481	132.153
-34.042	130.125	-34.175	134.125	-34.333	136.528	-34.333	132.772		-14.5899	131.437	-13.325	132.193	-11.9062	138.889	-22.7034	132.155
-33.705	130.792	-33.841	133.729	-34	137	-34	131.632		-14.5596	131.443	-13.2985	132.219	-11.8809	138.992	-22.667	132.156
-33.368	130.583	-33.507	133.729	-33.667	137	-33.667	131.632		-14.5292	131.449	-13.2721	132.245	-11.8555	139.096	-22.6587	132.156
-33.031	131.938	-33.172	133.958	-33.333	137.958	-33.333	132.807		-14.4988	131.455	-13.2457	132.272	-11.8301	139.2	-22.6139	132.158
-32.693	130.354	-32.838	134.083	-33	138.236	-33	132.667		-14.49	131.456	-13.2192	132.299	-11.8048	139.304	-22.5692	132.16
-32.356	130.917	-32.504	135.5	-32.667	138.694	-32.667	132.632		-14.4685	131.461	-13.1928	132.326	-11.7794	139.41	-22.5245	132.163
-32.019	130.438	-32.169	136.083	-32.333	137.764	-32.333	133.719		-14.4381	131.467	-13.1664	132.353	-11.7541	139.515	-22.4798	132.165
-31.682	129.938	-31.835	136.417	-32	137.681	-32	132.333		-14.4077	131.473	-13.1399	132.381	-11.7287	139.621	-22.4351	132.167
-31.345	130.979	-31.501	136.75	-31.667	138.361	-31.667	132.632		-14.3774	131.479	-13.115	132.407	-11.7033	139.728	-22.3904	132.169
-31.008	130.667	-31.167	136.125	-31.333	137.375	-31.333	131.579		-14.347	131.486	-13.1135	132.409	-11.678	139.835	-22.3457	132.172
-30.671	130.229	-30.832	136.146	-31	137.792	-31	133.21		-14.3166	131.492	-13.0871	132.438	-11.667	139.881	-22.333	132.172
-30.334	130.083	-30.498	135.646	-30.667	137.486	-30.667	132.877		-14.2863	131.499	-13.0606	132.466	-11.6526	139.942	-22.301	132.174
-29.997	131.458	-30.164	134.5	-30.333	138.389	-30.333	131.544		-14.2559	131.506	-13.0342	132.495	-11.6273	140.05	-22.2562	132.176
-29.66	130.938	-29.83	136.771	-30	137.667	-30	132.912		-14.2255	131.513	-13.0077	132.525	-11.6019	140.159	-22.2115	132.179
-29.322	130.833	-29.495	135.375	-29.667	137.847	-29.667	133.737		-14.1952	131.52	-12.9813	132.554	-11.5765	140.268	-22.1668	132.181
-28.985	130.062	-29.161	135.375	-29.333	137.847	-29.333	133.737		-14.1648	131.527	-12.9549	132.585	-11.5512	140.377	-22.1221	132.184
-28.648	130.958	-28.827	136.188	-29	136.958	-29	133.105		-14.153	131.529	-12.9284	132.615	-11.5258	140.487	-22.0774	132.187
-28.311	130.542	-28.492	135.604	-28.667	137.431	-28.667	132.79		-14.1344	131.534	-12.902	132.646	-11.5005	140.597	-22.0327	132.189
-27.974	129.938	-28.158	136.542	-28.333	138.514	-28.333	132.07		-14.1041	131.541	-12.8756	132.677	-11.4751	140.708	-22	132.192
-27.637	130.438	-27.824	135.729	-28	138.403	-28	133.14		-14.0737	131.548	-12.8491	132.708	-11.4497	140.819	-21.988	132.192
-27.3	130.583	-27.49	136.021	-27.667	137.986	-27.667	132.333		-14.0433	131.556	-12.8227	132.74	-11.4244	140.931	-21.9433	132.195
-26.963	130.646	-27.155	137.125	-27.333	138.194	-27.333	132.86		-14.013	131.563	-12.7963	132.772	-11.399	141.043	-21.8986	132.198
-26.626	130.146	-26.821	136.542	-27	137.556	-27	133.228		-13.9826	131.571	-12.781	132.791	-11.3737	141.156	-21.8538	132.201
-26.289	130.312	-26.487	135.479	-26.667	137.861	-26.667	132.596		-13.9522	131.578	-12.7698	132.805	-11.3483	141.269	-21.8091	132.204
-25.951	131.25	-26.152	136.229	-26.333	137.778	-26.333	133.123		-13.9218	131.586	-12.7434	132.838	-11.333	141.338	-21.7644	132.207
-25.614	130.75	-25.818	135.729	-26	137.278	-26	133.14		-13.8915	131.594	-12.717	132.871	-11.323	141.383	-21.7197	132.211
-25.277	132.021	-25.484	136.625	-25.667	137.292	-25.667	133.684		-13.8611	131.602	-12.6905	132.905	-11.2976	141.497	-21.675	132.214
-24.94	131.229	-25.15	136.062	-25.333	136.347	-25.333	133.333		-13.8307	131.61	-12.6641	132.939	-11.2722	141.612	-21.667	132.215
-24.603	131.458	-24.815	136.062	-25	136.347	-25	133.333		-13.816	131.614	-12.6377	132.973	-11.2469	141.727	-21.6303	132.217
-24.266	129.604	-24.481	137.25	-24.667	137.375	-24.667	132.281		-13.8004	131.619	-12.6112	133.008	-11.2215	141.842	-21.5856	132.221
-23.929	131.083	-24.147	136.333	-24.333	137.208	-24.333	133.14		-13.77	131.627	-12.5848	133.043	-11.1962	141.958	-21.5409	132.225
-23.592	130.667	-23.812	134.979	-24	137.222	-24	131.877		-13.7396	131.636	-12.5584	133.078	-11.1708	142.075	-21.4961	132.228
-23.255	130.646	-23.478	136.729	-23.667	137.875	-23.667	133.509		-13.7093	131.644	-12.5319	133.114	-11.1454	142.192	-21.4514	132.232
-22.918	130.625	-23.144	136.938	-23.333	136.125	-23.333	133.386		-13.6789	131.653	-12.5055	133.151	-11.1201	142.309	-21.4067	132.236
-22.58	129.542	-22.81	135.062	-23	136.069	-23	134.193		-13.6485	131.662	-12.4791	133.187	-11.0947	142.427	-21.362	132.24
-22.243	130.812	-22.475	135.188	-22.667	135.056	-22.667	133.667		-13.6182	131.671	-12.4526	133.224	-11.0694	142.546	-21.333	132.242
-21.906	130.521	-22.141	134.958	-22.333	135.778	-22.333	133.158		-13.5878	131.68	-12.447	133.232	-11.044	142.665	-21.3173	132.244
-21.569	130.562	-21.807	136.042	-22	135.431	-22	133.772		-13.5574	131.689	-12.4262	133.262	-11.0186	142.784	-21.2726	132.248
-21.232	129.979	-21.473	134.625	-21.667	135.347	-21.667	134.035		-13.5271	131.698	-12.3998	133.3	-11	142.872	-21.2279	132.252
-20.895	131.333	-21.138	136.229	-21.333	135.361	-21.333	133.596		-13.4967	131.708	-12.3733	133.338	-10.9933	142.904	-21.1832	132.257
-20.558	130.458	-20.804	136.229	-21	135.361	-21	133.596		-13.479	131.713	-12.3469	133.377	-10.9679	143.024	-21.1384	132.261
-20.221	130.562	-20.47	133.688	-20.667	134.319	-20.667	133.421		-13.4663	131.717	-12.3205	133.416	-10.9426	143.145	-21.0937	132.266
-19.884	130.917	-20.135	135.708	-20.333	134.306	-20.333	133.175		-13.436	131.727	-12.294	133.455	-10.9172	143.266	-21.049	132.27
-19.547	130.396	-19.801	133.875	-20	133.681	-20	133.439		-13.4056	131.737	-12.2676	133.495	-10.8918	143.388	-21.0043	132.275
-19.21	131.438	-19.467	134.292	-19.667	133.042	-19.667	133.228		-13.3752	131.747	-12.2412	133.536	-10.8665	143.51	-21	132.275
-18.872	131.604	-19.133	132.417	-19.333	133.778	-19.333	133.456		-13.3448	131.757	-12.2147	133.577	-10.8411	143.633	-20.9596	132.28
-18.535	130.312	-18.798	134.812	-19	133.708	-19	133.368		-13.3145	131.767	-12.1883	133.618	-10.8158	143.756	-20.9149	132.285
-18.198	129.979	-18.464	134.104	-18.667	133.917	-18.667	133.982		-13.2841	131.777	-12.1618	133.659	-10.7904	143.879	-20.8702	132.29
-17.861	130.708	-18.13	133.604	-18.333	133.764	-18.333	134.053		-13.2537	131.788	-12.1354	133.701	-10.7651	144.003	-20.8255	132.295
-17.524	130.208	-17.795	132.604	-18	132.972	-18	134.351		-13.2234	131.798	-12.113	133.738	-10.7397	144.128	-20.7808	132.3
-17.187	131.708	-17.461	132.854	-17.667	132.986	-17.667	134.298		-13.193	131.809	-12.109	133.744	-10.7143	144.253	-20.736	132.306
-16.85	132.188	-17.127	132.917	-17.333	132.208	-17.333	133.965		-13.1626	131.82	-12.0825	133.787	-10.689	144.378	-20.6913	132.311
-16.513	131.083	-16.793	131.542	-17	133.361	-17	134.175		-13.142	131.827	-12.0561	133.83	-10.667	144.487	-20.667	132.315
-16.176	131.104	-16.458	131.542	-16.667	133.361	-16.667	134.175		-13.1323	131.831	-12.0297	133.874	-10.6636	144.504	-20.6466	132.317
-15.839	131.396	-16.124	131.896	-16.333	133.667	-16.333	134.421		-13.1019	131.842	-12.0032	133.919	-10.6382	144.631	-20.6019	132.323
-15.501	131.417	-15.79	131.646	-16	134.444	-16	134.93		-13.0715	131.853	-11.9768	133.963	-10.6129	144.758	-20.5572	132.329
-15.164	132.188	-15.455	131.125	-15.667	134.097	-15.667	134.632		-13.0412	131.865	-11.9504	134.008	-10.5875	144.885	-20.5125	132.335
-14.827	131.5	-15.121	131.396	-15.333	134.569	-15.333	135.474		-13.0108	131.876	-11.9239	134.054	-10.5622	145.013	-20.4678	132.341
-14.49	131.188	-14.787	131.417	-15	134.389	-15	135.491		-12.9804	131.888	-11.8975	134.1	-10.5368	145.141	-20.4231	132.348
-14.153	131	-14.453	132.375	-14.667	134.806	-14.667	135.912		-12.9501	131.9	-11.8711	134.147	-10.5114	145.27	-20.3784	132.354
-13.816	131.021	-14.118	131.667	-14.333	134.528	-14.333	136.667		-12.9197	131.912	-11.8446	134.194	-10.4861	145.399	-20.3336	132.361
-13.479	132.292	-13.784	132.146	-14	135.361	-14	136.404		-12.8893	131.924	-11.8182	134.241	-10.4607	145.528	-20.333	132.361
-13.142	131.917	-13.45	133.312	-13.667	135.625	-13.667	136.947		-12.859	131.937	-11.7918	134.289	-10.4354	145.658	-20.2889	132.368
-12.805	131.917	-13.115	133.167	-13.333	136.111	-13.333	137.175		-12.8286	131.949	-11.778	134.315	-10.41	145.789	-20.2442	132.375
-12.468	132.167	-12.781	133.75	-13	136.5	-13	137.86		-12.805	131.959	-11.7653	134.338	-10.3847	145.92	-20.1995	132.382
-12.13	132.688	-12.447	133.396	-12.667	137.083	-12.667	139.439		-12.7982	131.962	-11.7389	134.387	-10.3593	146.051	-20.1548	132.389
-11.793	132.438	-12.113	133.396	-12.333	137.083	-12.333	139.439		-12.7678	131.974	-11.7125	134.436	-10.3339	146.183	-20.1101	132.397
-11.456	132.854	-11.778	134.417	-12	137.444	-12	141.614		-12.7375	131.987	-11.686	134.486	-10.333	146.188	-20.0654	132.404
-11.119	132.604	-11.444	134.333	-11.667	139.264	-11.667	145.123		-12.7071	132	-11.6596	134.537	-10.3086	146.315	-20.0207	132.412
-10.782	133.812	-11.11	135.75	-11.333	142.208	-11.333	147.807		-12.6767	132.014	-11.6332	134.588	-10.2832	146.448	-20	132.416
-10.445	133.521	-10.776	136.208	-11	146.014	-11	151.386		-12.6464	132.027	-11.6067	134.639	-10.2579	146.581	-19.976	132.42
-10.108	134.125	-10.441	137.5	-10.667	149.028	-10.667	154.246		-12.616	132.041	-11.5803	134.691	-10.2325	146.715	-19.9312	132.428
-9.771	133.75	-10.107	139.833	-10.333	151.806	-10.333	157.667		-12.5856	132.054	-11.5539	134.743	-10.2071	146.849	-19.8865	132.436
-9.434	134.646	-9.773	140.667	-10	154.528	-10	161.123		-12.5553	132.068	-11.5274	134.796	-10.1818	146.984	-19.8418	132.445
-9.097	135.083	10.284	140.312	10	155.778	-9.667	--		-12.5249	132.082	-11.501	134.85	-10.1564	147.119	-19.7971	132.454
-8.759	135.396	10.618	138.417	10.333	153.181	9.667	--		-12.4945	132.097	-11.4746	134.904	-10.1311	147.254	-19.7524	132.462
10.792	134.833	10.953	137.083	10.667	150.569	10	161.333		-12.468	132.109	-11.4481	134.958	-10.1057	147.39	-19.7077	132.471
11.129	134.083	11.287	135.458	11	148.278	10.333	158.088		-12.4642	132.111	-11.444	134.967	-10.0803	147.527	-19.667	132.48
11.466	133.271	11.621	135.062	11.333	146.375	10.667	154.754		-12.4338	132.126	-11.4217	135.013	-10.055	147.663	-19.663	132.481
11.803	133.271	11.956	134.333	11.667	142.611	11	152.158		-12.4034	132.14	-11.3953	135.069	-10.0296	147.8	-19.6182	132.49
12.141	132.667	12.29	133.896	12	139.583	11.333	149.018		-12.3731	132.155	-11.3688	135.125	-10.0043	147.938	-19.5735	132.5
12.478	132.25	12.624	133.833	12.333	138.222	11.667	145.474		-12.3427	132.17	-11.3424	135.181	-10	147.961	-19.5288	132.51
12.815	132.875	12.958	133.833	12.667	138.222	12	142.614		-12.3123	132.186	-11.316	135.239	-9.97891	148.076	-19.4841	132.52
13.152	132.167	13.293	133.5	13	137.319	12.333	139.404		-12.282	132.201	-11.2895	135.296	-9.95355	148.215	-19.4394	132.53
13.489	132.562	13.627	133.25	13.333	136.556	12.667	139.404		-12.2516	132.217	-11.2631	135.354	-9.92819	148.354	-19.3947	132.541
13.826	131.708	13.961	133.229	13.667	136.667	13	137.719		-12.2212	132.233	-11.2366	135.413	-9.90283	148.493	-19.35	132.551
14.163	131.25	14.296	132.333	14	136.083	13.333	137.614		-12.1908	132.249	-11.2102	135.472	-9.87747	148.633	-19.333	132.555
14.5	131.542	14.63	132.062	14.333	136.139	13.667	136.842		-12.1605	132.265	-11.1838	135.532	-9.85211	148.773	-19.3053	132.562
14.837	131.542	14.964	131.375	14.667	135.569	14	137.053		-12.1301	132.281	-11.1573	135.593	-9.82675	148.914	-19.2606	132.573
15.174	131.333	15.298	132.125	15	135.375	14.333	136.333		-12.13	132.281	-11.1309	135.654	-9.80139	149.055	-19.2158	132.585
15.512	131.708	15.633	131.292	15.333	134.528	14.667	135.684		-12.0997	132.298	-11.11	135.702	-9.77603	149.196	-19.1711	132.597
15.849	131.458	15.967	131.417	15.667	134.528	15	135.614		-12.0694	132.314	-11.1045	135.715	-9.75067	149.338	-19.1264	132.608
16.186	132.479	16.301	133.396	16	134.181	15.333	134.561		-12.039	132.331	-11.078	135.777	-9.72531	149.481	-19.0817	132.621
16.523	130.021	16.635	132.625	16.333	134.111	15.667	135.07		-12.0086	132.349	-11.0516	135.84	-9.69995	149.623	-19.037	132.633
16.86	131.417	16.97	132.812	16.667	133.972	16	134.842		-11.9783	132.366	-11.0252	135.903	-9.6746	149.767	-19	132.644
17.197	131.021	17.304	132.812	17	133.972	16.333	134.737		-11.9479	132.383	-10.9987	135.967	-9.64924	149.91	-18.9923	132.646
17.534	130.229	17.638	133.042	17.333	133.583	16.667	134.825		-11.9175	132.401	-10.9723	136.031	-9.62388	150.054	-18.9476	132.659
17.871	131.229	17.973	132.479	17.667	132.861	17	134.825		-11.8872	132.419	-10.9459	136.096	-9.59852	150.199	-18.9029	132.672
18.208	130.438	18.307	133.167	18	133.542	17.333	133.86		-11.8568	132.437	-10.9194	136.161	-9.57316	150.344	-18.8581	132.685
18.545	130.479	18.641	133.375	18.333	133.917	17.667	134.456		-11.8264	132.455	-10.893	136.227	-9.5478	150.489	-18.8134	132.699
18.883	130.708	18.975	135.167	18.667	133.611	18	134.579		-11.7961	132.474	-10.8666	136.294	-9.52244	150.634	-18.7687	132.713
19.22	130.667	19.31	134.771	19	132.583	18.333	134.246		-11.793	132.476	-10.8401	136.361	-9.49708	150.78	-18.724	132.727
19.557	130.792	19.644	135.604	19.333	133.556	18.667	134.351		-11.7657	132.493	-10.8137	136.429	-9.47172	150.927	-18.6793	132.742
19.894	131.167	19.978	134.542	19.667	133.597	19	133.632		-11.7353	132.512	-10.7873	136.498	-9.44636	151.074	-18.667	132.746
20.231	130.542	20.313	136.083	20	134.333	19.333	133.737		-11.705	132.531	-10.776	136.527	-9.421	151.221	-18.6346	132.757
20.568	131.333	20.647	135.458	20.333	134.111	19.667	134.053		-11.6746	132.55	-10.7608	136.567	-9.39564	151.369	-18.5899	132.772
20.905	130.688	20.981	135.458	20.667	134.167	20	133.877		-11.6442	132.57	-10.7344	136.636	-9.37028	151.517	-18.5452	132.788
21.242	130.167	21.315	136.125	21	134.083	20.333	133.526		-11.6138	132.589	-10.708	136.706	-9.34492	151.665	-18.5005	132.803
21.579	130.875	21.65	136.125	21.333	134.083	20.667	133.491		-11.5835	132.609	-10.6815	136.777	-9.31956	151.814	-18.4557	132.82
21.916	130.167	21.984	135.062	21.667	135.083	21	132.842		-11.5531	132.629	-10.6551	136.849	-9.29421	151.963	-18.411	132.836
22.253	129.771	22.318	136.167	22	134.847	21.333	132.842		-11.5227	132.65	-10.6287	136.921	-9.26885	152.113	-18.3663	132.853
22.591	131.021	22.653	136.146	22.333	135.139	21.667	133.596		-11.4924	132.67	-10.6022	136.993	-9.24349	152.263	-18.333	132.865
22.928	131.125	22.987	136.521	22.667	135.347	22	134.018		-11.462	132.691	-10.5758	137.067	-9.21813	152.413	-18.3216	132.87
23.265	130.5	23.321	135.938	23	135.667	22.333	133.281		-11.456	132.695	-10.5494	137.141	-9.19277	152.564	-18.2769	132.887
23.602	130.562	23.655	137.438	23.333	136.319	22.667	133.175		-11.4316	132.712	-10.5229	137.215	-9.16741	152.715	-18.2322	132.905
23.939	131.083	23.99	136.729	23.667	135.972	23	132.947		-11.4013	132.734	-10.4965	137.29	-9.14205	152.866	-18.1875	132.923
24.276	130.646	24.324	138.979	24	136.667	23.333	132.456		-11.3709	132.755	-10.4701	137.366	-9.11669	153.018	-18.1428	132.942
24.613	130.562	24.658	134.667	24.333	136.764	23.667	133.684		-11.3405	132.777	-10.4436	137.442	-9.09133	153.17	-18.0981	132.961
24.95	129.521	24.992	137.021	24.667	137.472	24.333	133.298		-11.3102	132.799	-10.441	137.45	-9.06597	153.323	-18.0533	132.98
25.287	129.875	25.327	137.375	25	138.042	24.667	133.982		-11.2798	132.821	-10.4172	137.52	-9.04061	153.476	-18.0086	132.999
25.624	130.938	25.661	137.375	25.333	138.042	25	132.877		-11.2494	132.843	-10.3907	137.597	-9.01525	153.629	-18	133.003
25.962	130.312	25.995	135.792	25.667	137.583	25.333	132.877		-11.2191	132.866	-10.3643	137.676	-8.98989	153.783	-17.9639	133.019
26.299	130.771	26.33	137.646	26	137.25	25.667	132.491		-11.1887	132.889	-10.3379	137.754	-8.96453	153.937	-17.9192	133.04
26.636	129.167	26.664	137.583	26.333	136.861	26	132.86		-11.1583	132.912	-10.3114	137.834	-8.93917	154.091	-17.8745	133.06
26.973	130.042	26.998	136.708	26.667	138.472	26.333	132.474		-11.128	132.935	-10.285	137.914	-8.91381	154.246	-17.8298	133.082
27.31	129.729	27.332	137.125	27	138.25	26.667	132.842		-11.119	132.942	-10.2586	137.995	-8.88846	154.401	-17.7851	133.103
27.647	130.583	27.667	136.104	27.333	137.431	27	133.123		-11.0976	132.959	-10.2321	138.077	-8.8631	154.557	-17.7404	133.125
27.984	132.458	28.001	137.188	27.667	138.736	27.333	133.175		-11.0672	132.983	-10.2057	138.159	-8.83774	154.712	-17.6957	133.148
28.321	131.042	28.335	138	28	138.236	27.667	133.228		-11.0368	133.007	-10.1793	138.242	-8.81238	154.868	-17.667	133.162
28.658	130.438	28.67	137.25	28.333	137.625	28	133.14		-11.0065	133.031	-10.1528	138.325	-8.78702	155.025	-17.6509	133.17
28.995	129.854	29.004	137.125	28.667	138.639	28.333	132.737		-10.9761	133.055	-10.1264	138.41	-8.76166	155.182	-17.6062	133.194
29.333	130.542	29.338	137.938	29	137.819	28.667	132.263		-10.9457	133.08	-10.107	138.472	-8.7363	155.339	-17.5615	133.217
29.67	130.229	29.672	137.271	29.333	139.083	29	132.544		-10.9154	133.105	-10.1	138.494	-8.71094	155.496	-17.5168	133.241
30.007	130.833	30.007	137.271	29.667	139.083	29.333	133.368		-10.885	133.131	-10.0735	138.58	-8.68558	155.654	-17.4721	133.266
30.344	129.917	30.341	136.271	30	138.875	29.667	133.368		-10.8546	133.156	-10.0471	138.666	-8.66022	155.812	-17.4274	133.291
30.681	130.396	30.675	137.375	30.333	138.569	30	133.649		-10.8243	133.182	-10.0207	138.753	-8.63486	155.971	-17.3827	133.316
31.018	131	31.01	137.479	30.667	138.361	30.333	132.316		-10.7939	133.208	-9.99423	138.841	-8.6095	156.129	-17.3379	133.342
31.355	132.229	31.344	136.75	31	137.667	30.667	133.088		-10.782	133.218	-9.96779	138.929	-8.58414	156.288	-17.333	133.345
31.692	130.938	31.678	137.375	31.333	139.056	31	132.421		-10.7635	133.234	-9.94136	139.018	-8.55878	156.448	-17.2932	133.369
32.029	130.917	32.012	136.729	31.667	138.153	31.333	132.21		-10.7332	133.261	-9.91492	139.107	-8.53342	156.607	-17.2485	133.396
32.366	131.854	32.347	136.062	32	138.361	31.667	132.333		-10.7028	133.287	-9.88849	139.197	-8.50807	156.767	-17.2038	133.423
32.704	129.75	32.681	136.062	32.333	139.292	32	133.158		-10.6724	133.314	-9.86206	139.288	-8.48271	156.928	-17.1591	133.451
33.041	130.812	33.015	137	32.667	138.764	32.333	132.421		-10.6421	133.342	-9.83562	139.38	-8.45735	157.088	-17.1144	133.48
33.378	130.25	33.349	135.646	33	138.069	32.667	132.158		-10.6117	133.369	-9.80919	139.472	-8.43199	157.249	-17.0697	133.508
33.715	130.271	33.684	133.917	33.333	138.986	33	132.649		-10.5813	133.397	-9.78275	139.565	-8.40663	157.41	-17.025	133.538
34.052	130.646	34.018	135.958	33.667	138.292	33.333	133.053		-10.551	133.425	-9.773	139.6	-8.38127	157.572	-17	133.555
34.389	131.604	34.352	135.958	34	138.292	33.667	132.14		-10.5206	133.453	-9.75632	139.659	-8.35591	157.734	-16.9803	133.568
34.726	129.958	34.687	135.771	34.333	138.222	34	132.14		-10.4902	133.482	-9.72988	139.753	-8.33055	157.896	-16.9355	133.598
35.063	130.958	35.021	135.146	34.667	138.361	34.333	131.719		-10.4598	133.511	-9.70345	139.848	-8.30519	158.058	-16.8908	133.629
35.4	130.979	35.355	133.542	35	138.764	34.667	132.21		-10.445	133.525	-9.67702	139.944	-8.27983	158.22	-16.8461	133.661
35.737	130.875	35.689	134	35.333	138.458	35	132.526		-10.4295	133.54	-9.65058	140.041	-8.25447	158.383	-16.8014	133.693
36.075	131.417	36.024	134.167	35.667	138.667	35.333	132.21		-10.3991	133.569	-9.62415	140.138	-8.22911	158.547	-16.7567	133.726
36.412	130.604	36.358	133.229	36	138.986	35.667	131.596		-10.3688	133.599	-9.59771	140.236	-8.20375	158.71	-16.712	133.759
36.749	130.604	36.692	134.417	36.333	138.764	36	133.175		-10.3384	133.629	-9.57128	140.334	-8.17839	158.874	-16.6673	133.793
37.086	131.167	37.027	133.646	36.667	138.139	36.333	132.93		-10.308	133.659	-9.54484	140.434	-8.15303	159.038	-16.667	133.794
37.423	131.188	37.361	133.229	37	138.792	36.667	131.754		-10.2776	133.689	-9.51841	140.534	-8.12767	159.202	-16.6226	133.828
37.76	131.25	37.695	132.958	37.333	137.361	37	131.404		-10.2473	133.72	-9.49197	140.634	-8.10232	159.366	-16.5779	133.863
38.097	131.25	38.029	133.25	37.667	138.25	37.333	132.158		-10.2169	133.751	-9.46554	140.736	-8.07696	159.531	-16.5331	133.899
38.434	130.688	38.364	133.25	38	138.25	37.667	132.93		-10.1865	133.782	-9.43911	140.838	-8.0516	159.696	-16.4884	133.935
38.771	130.646	38.698	132.229	38.333	138.264	38	132.93		-10.1562	133.814	-9.41267	140.941	-8.02624	159.861	-16.4437	133.972
39.108	131.542	39.032	133.333	38.667	138.111	38.333	133.298		-10.1258	133.846	-9.38624	141.044	-8.00088	160.026	-16.399	134.01
39.445	131.667	39.367	132.333	39	137.222	38.667	132.491		-10.108	133.865	-9.3598	141.149	-7.97552	160.192	-16.3543	134.048
39.783	132	39.701	132.542	39.333	137.806	39	132.088		-10.0954	133.878	-9.33337	141.254	-7.95016	160.358	-16.333	134.066
40.12	131.792	40.035	131.271	39.667	138.458	39.333	132.035		-10.0651	133.91	-9.30693	141.36	-7.9248	160.524	-16.3096	134.087
40.457	132.396	40.369	131.771	40	137.264	39.667	132.333		-10.0347	133.943	-9.2805	141.466	-7.89944	160.691	-16.2649	134.126
40.794	132.208	40.704	130.979	40.333	137.681	40	132.614		-10.0043	133.976	-9.25406	141.573	-7.87408	160.857	-16.2202	134.167
41.131	132.167	41.038	131.604	40.667	136.847	40.333	132.754		-9.97396	134.009	-9.22763	141.681	-7.84872	161.024	-16.1755	134.208
41.468	132.542	41.372	131.042	41	136.667	40.667	132.719		-9.94359	134.043	-9.2012	141.79	-7.82336	161.191	-16.1307	134.249
41.805	133.125	41.706	130.896	41.333	136.542	41	131.877		-9.91322	134.077	-9.17476	141.899	-7.798	161.358	-16.086	134.292
42.142	133.292	42.041	131.479	41.667	136.208	41.333	132.193		-9.88285	134.111	-9.14833	142.009	-7.77264	161.526	-16.0413	134.335
42.479	133.5	42.375	131.375	42	135.778	41.667	131.877		-9.85248	134.145	-9.12189	142.12	-7.74728	161.693	-16	134.375
42.816	133.104	42.709	131.375	42.333	135.778	42	131.667		-9.82212	134.18	-9.09546	142.231	-7.72192	161.861	-15.9966	134.378
43.154	133.771	43.044	132.021	42.667	135.833	42.333	131.667		-9.79175	134.215	-9.06902	142.344	-7.69657	162.029	-15.9519	134.423
43.491	134.167	43.378	132.438	43	136.611	42.667	131.982		-9.771	134.239	-9.04259	142.457	-7.67121	162.197	-15.9072	134.468
43.828	133.271	43.712	132.292	43.333	136.139	43	132.14		-9.76138	134.25	-9.01615	142.571	-7.64585	162.366	-15.8625	134.514
44.165	134.188	44.046	132.375	43.667	135.708	43.333	131.772		-9.73101	134.286	-8.98972	142.685	-7.62049	162.534	-15.8178	134.561
44.502	134.854	44.381	132.208	44	135.125	43.667	132.053		-9.70064	134.321	-8.96329	142.8	-7.59513	162.703	-15.773	134.608
44.839	134.312	44.715	132.271	44.333	135.542	44	132.825		-9.67027	134.357	-8.93685	142.916	-7.56977	162.872	-15.7283	134.656
45.176	133.875	45.049	131.021	44.667	135.861	44.333	131.561		-9.6399	134.394	-8.91042	143.033	-7.54441	163.041	-15.6836	134.705
				45	134.917	44.667	132.158		-9.60954	134.431	-8.88398	143.15	-7.51905	163.211	-15.667	134.724
						45	132.439		-9.57917	134.468	-8.85755	143.268	-7.49369	163.38	-15.6389	134.755
									-9.5488	134.505	-8.83111	143.387	-7.46833	163.55	-15.5942	134.806
									-9.51843	134.543	-8.80468	143.507	-7.44297	163.72	-15.5495	134.857
									-9.48806	134.58	-8.77824	143.627	-7.41761	163.889	-15.5048	134.91
									-9.45769	134.619	-8.75181	143.748	-7.39225	164.06	-15.4601	134.963
									-9.434	134.649	-8.72538	143.87	-7.36689	164.23	-15.4154	135.017
									-9.42733	134.657	-8.69894	143.993	-7.34153	164.4	-15.3706	135.071
									-9.39696	134.696	-8.67251	144.116	-7.31618	164.571	-15.333	135.118
									-9.36659	134.735	-8.64607	144.24	-7.29082	164.741	-15.3259	135.127
									-9.33622	134.775	-8.61964	144.365	-7.26546	164.912	-15.2812	135.183
									-9.30585	134.814	-8.5932	144.49	-7.2401	165.083	-15.2365	135.241
									-9.27548	134.854	-8.56677	144.616	-7.21474	165.254	-15.1918	135.299
									-9.24512	134.895	-8.54033	144.743	-7.18938	165.425	-15.1471	135.358
									-9.21475	134.935	-8.5139	144.871	-7.16402	165.596	-15.1024	135.418
									-9.18438	134.976	-8.48747	144.999	-7.13866	165.768	-15.0577	135.479
									-9.15401	135.017	-8.46103	145.129	-7.1133	165.939	-15.013	135.541
									-9.12364	135.059	-8.4346	145.259	-7.08794	166.111	-15	135.56
									-9.097	135.096	-8.40816	145.389	-7.06258	166.282	-14.9682	135.604
									-9.09327	135.101	-8.38173	145.521	-7.03722	166.454	-14.9235	135.668
									-9.06291	135.143	-8.35529	145.653	-7.01186	166.626	-14.8788	135.733
									-9.03254	135.185	-8.32886	145.786	-6.9865	166.798	-14.8341	135.799
									-9.00217	135.228	-8.30242	145.919	-6.96114	166.97	-14.7894	135.866
									-8.9718	135.271	-8.27599	146.053	-6.93578	167.142	-14.7447	135.933
									-8.94143	135.315	-8.24956	146.188	-6.91043	167.314	-14.7	136.002
									-8.91106	135.358	-8.22312	146.324	-6.88507	167.486	-14.667	136.054
									-8.8807	135.402	-8.19669	146.461	-6.85971	167.658	-14.6553	136.072
									-8.85033	135.447	-8.17025	146.598	-6.83435	167.83	-14.6105	136.143
									-8.81996	135.491	-8.14382	146.736	-6.80899	168.002	-14.5658	136.215
									-8.78959	135.536	-8.11738	146.874	-6.78363	168.175	-14.5211	136.288
									-8.75922	135.581	-8.09095	147.014	-6.75827	168.347	-14.4764	136.362
									-8.759	135.582	-8.06451	147.154	-6.73291	168.52	-14.4317	136.437
									-8.72885	135.627	-8.03808	147.295	-6.70755	168.692	-14.387	136.513
									-8.69849	135.673	-8.01165	147.436	-6.47932	170.244	-14.3423	136.59
									-8.66812	135.719	-7.98521	147.578	-6.45396	170.417	-14.333	136.606
									-8.63775	135.765	-7.95878	147.721	-6.4286	170.589	-14.2976	136.668
									-8.60738	135.812	-7.93234	147.865	-6.40324	170.762	-14.2529	136.748
									-8.57701	135.859	-7.90591	148.009	-6.37788	170.934	-14.2081	136.828
									-8.54664	135.907	-7.87947	148.155	-6.35252	171.106	-14.1634	136.91
									-8.51628	135.954	-7.85304	148.3	-6.32716	171.278	-14.1187	136.993
									-8.48591	136.002	-7.8266	148.447	-6.3018	171.451	-14.074	137.077
									-8.45554	136.051	-7.80017	148.594	-6.27644	171.623	-14.0293	137.162
									-8.42517	136.099	-7.77374	148.742	-6.25108	171.795	-14	137.219
									-8.3948	136.148	-7.7473	148.89	-6.22572	171.967	-13.9846	137.249
									-8.36443	136.198	-7.72087	149.04	-6.20036	172.139	-13.9399	137.336
									-8.33407	136.247	-7.69443	149.19	-6.175	172.311	-13.8951	137.425
									-8.3037	136.297	-7.668	149.34	-6.14964	172.482	-13.8504	137.515
									-8.27333	136.347	-7.64156	149.492	-6.12429	172.654	-13.8057	137.606
									-8.24296	136.398	-7.61513	149.644	-6.09893	172.826	-13.761	137.698
									-8.21259	136.449	-7.58869	149.796	-6.07357	172.997	-13.7163	137.792
									-8.18222	136.5	-7.56226	149.95	-6.04821	173.169	-13.6716	137.887
									-8.15185	136.551	-7.53583	150.104	-6.02285	173.34	-13.667	137.897
									-8.12149	136.603	-7.50939	150.259	-5.99749	173.511	-13.6269	137.983
									-8.09112	136.655	-7.48296	150.414	-5.97213	173.682	-13.5822	138.081
									-8.06075	136.707	-7.45652	150.57	-5.94677	173.853	-13.5375	138.179
									-8.03038	136.76	-7.43009	150.727	-5.92141	174.024	-13.4927	138.279
									-8.00001	136.813	-7.40365	150.884	-5.89605	174.195	-13.448	138.381
									-7.96964	136.866	-7.37722	151.042	-5.87069	174.365	-13.4033	138.483
									-7.93928	136.92	-7.35078	151.201	-5.84533	174.536	-13.3586	138.587
									-7.90891	136.974	-7.32435	151.36	-5.81997	174.706	-13.333	138.648
									-7.87854	137.028	-7.29792	151.52	-5.79461	174.876	-13.3139	138.693
									-7.84817	137.082	-7.27148	151.681	-5.76925	175.046	-13.2692	138.8
									-7.8178	137.137	-7.24505	151.842	-5.74389	175.216	-13.2245	138.908
									-7.78743	137.192	-7.21861	152.004	-5.71854	175.385	-13.1798	139.017
									-7.75707	137.247	-7.19218	152.167	-5.69318	175.555	-13.135	139.128
									-7.7267	137.303	-7.16574	152.33	-5.66782	175.724	-13.0903	139.24
									-7.69633	137.359	-7.13931	152.494	-5.64246	175.893	-13.0456	139.354
									-7.66596	137.415	-7.11287	152.658	-5.6171	176.062	-13.0009	139.469
									-7.63559	137.472	-7.08644	152.823	-5.59174	176.231	-13	139.471
									-7.60522	137.528	-7.06001	152.989	-5.56638	176.399	-12.9562	139.585
									-7.57486	137.586	-7.03357	153.155	-5.54102	176.567	-12.9115	139.703
									-7.54449	137.643	-7.00714	153.322	-5.51566	176.736	-12.8668	139.822
									-7.51412	137.701	-6.9807	153.489	-5.4903	176.903	-12.8221	139.943
									-7.48375	137.759	-6.95427	153.657	-5.46494	177.071	-12.7774	140.065
									-7.45338	137.817	-6.92783	153.826	-5.43958	177.238	-12.7326	140.189
									-7.42301	137.875	-6.9014	153.995	-5.41422	177.405	-12.6879	140.314
									-7.39265	137.934	-6.87496	154.165	-5.38886	177.572	-12.667	140.373
									-7.36228	137.993	-6.84853	154.335	-5.3635	177.739	-12.6432	140.441
									-7.33191	138.053	-6.8221	154.506	-5.33815	177.905	-12.5985	140.569
									-7.30154	138.112	-6.79566	154.677	-5.31279	178.072	-12.5538	140.699
									-7.27117	138.172	-6.76923	154.849	-5.28743	178.237	-12.5091	140.83
									-7.2408	138.233	-6.74279	155.022	-5.26207	178.403	-12.4644	140.963
									-7.21044	138.293	-6.71636	155.195	-5.23671	178.568	-12.4197	141.097
									-7.18007	138.354	-6.68992	155.368	-5.21135	178.733	-12.375	141.233
									-7.1497	138.415	-6.66349	155.543	-5.18599	178.898	-12.333	141.361
									-7.11933	138.476	-6.63706	155.717	-5.16063	179.063	-12.3302	141.37
									-7.08896	138.538	-6.61062	155.892	-5.13527	179.227	-12.2855	141.509
									-7.05859	138.6	-6.58419	156.068	-5.10991	179.391	-12.2408	141.649
									-7.02823	138.662	-6.55775	156.244	-5.08455	179.554	-12.1961	141.791
									-6.99786	138.724	-6.53132	156.421	-5.05919	179.718	-12.1514	141.935
									-6.96749	138.787	-6.50488	156.598	-5.03383	179.881	-12.1067	142.08
									-6.93712	138.85	-6.47845	156.776	-5.00847	180.043	-12.062	142.227
									-6.90675	138.913	-6.45201	156.954	-4.98311	180.206	-12.0173	142.376
									-6.87638	138.976	-6.42558	157.133	-4.95775	180.368	-12	142.433
									-6.84602	139.04	-6.39915	157.312	-4.9324	180.529	-11.9726	142.526
									-6.81565	139.104	-6.37271	157.492	-4.90704	180.69	-11.9278	142.677
									-6.78528	139.168	-6.34628	157.672	-4.88168	180.851	-11.8831	142.831
									-6.75491	139.232	-6.31984	157.852	-4.85632	181.012	-11.8384	142.986
									-6.72454	139.297	-6.29341	158.033	-4.83096	181.172	-11.7937	143.142
									-6.69417	139.362	-6.26697	158.215	-4.8056	181.332	-11.749	143.301
									-6.6638	139.427	-6.24054	158.397	-4.78024	181.492	-11.7043	143.461
									-6.63344	139.492	-6.2141	158.579	-4.75488	181.651	-11.667	143.595
									-6.60307	139.557	-6.18767	158.761	-4.72952	181.809	-11.6596	143.622
									-6.5727	139.623	-6.16124	158.945	-4.70416	181.968	-11.6149	143.786
									-6.54233	139.689	-6.1348	159.128	-4.6788	182.126	-11.5701	143.951
									-6.51196	139.756	-6.10837	159.312	-4.65344	182.283	-11.5254	144.117
									-6.48159	139.822	-6.08193	159.496	-4.62808	182.44	-11.4807	144.286
									-6.45123	139.889	-6.0555	159.681	-4.60272	182.597	-11.436	144.456
									-6.42086	139.956	-6.02906	159.866	-4.57736	182.753	-11.3913	144.627
									-6.39049	140.023	-6.00263	160.051	-4.55201	182.909	-11.3466	144.801
									-6.36012	140.09	-5.97619	160.237	-4.52665	183.065	-11.333	144.854
									-6.32975	140.157	-5.94976	160.423	-4.50129	183.22	-11.3019	144.976
									-6.29938	140.225	-5.92333	160.61	-4.47593	183.374	-11.2572	145.153
									-6.26902	140.293	-5.89689	160.796	-4.45057	183.528	-11.2125	145.332
									-6.23865	140.361	-5.87046	160.984	-4.42521	183.682	-11.1677	145.512
									-6.20828	140.43	-5.84402	161.171	-4.39985	183.835	-11.123	145.694
									-6.17791	140.498	-5.81759	161.359	-4.37449	183.988	-11.0783	145.878
									-6.14754	140.567	-5.79115	161.547	-4.34913	184.14	-11.0336	146.064
									-6.11717	140.636	-5.76472	161.735	-4.32377	184.292	-11	146.204
									-6.08681	140.705	-5.73828	161.924	-4.29841	184.443	-10.9889	146.251
									-6.05644	140.774	-5.71185	162.113	-4.27305	184.594	-10.9442	146.44
									-6.02607	140.843	-5.68542	162.302	-4.24769	184.745	-10.8995	146.631
									-5.9957	140.913	-5.65898	162.491	-4.22233	184.894	-10.8548	146.824
									-5.96533	140.983	-5.63255	162.681	-4.19697	185.044	-10.8101	147.018
									-5.93496	141.053	-5.60611	162.871	-4.17161	185.193	-10.7653	147.214
									-5.9046	141.123	-5.57968	163.061	-4.14626	185.341	-10.7206	147.412
									-5.87423	141.193	-5.55324	163.251	-4.1209	185.489	-10.6759	147.612
									-5.84386	141.264	-5.52681	163.442	-4.09554	185.636	-10.667	147.652
									-5.81349	141.334	-5.50037	163.633	-4.07018	185.783	-10.6312	147.813
									-5.78312	141.405	-5.47394	163.824	-4.04482	185.929	-10.5865	148.016
									-5.75275	141.476	-5.44751	164.015	-4.01946	186.075	-10.5418	148.221
									-5.72239	141.547	-5.42107	164.206	-3.9941	186.22	-10.4971	148.428
									-5.69202	141.618	-5.39464	164.398	-3.96874	186.365	-10.4523	148.636
									-5.66165	141.689	-5.3682	164.589	-3.94338	186.509	-10.4076	148.847
									-5.63128	141.76	-5.34177	164.781	-3.91802	186.653	-10.3629	149.059
									-5.60091	141.832	-5.31533	164.973	-3.89266	186.796	-10.333	149.201
									-5.57054	141.904	-5.2889	165.165	-3.8673	186.938	-10.3182	149.272
									-5.54018	141.975	-5.26246	165.358	-3.84194	187.08	-10.2735	149.488
									-5.50981	142.047	-5.23603	165.55	-3.81658	187.221	-10.2288	149.705
									-5.47944	142.119	-5.2096	165.742	-3.79122	187.362	-10.1841	149.924
									-5.44907	142.191	-5.18316	165.935	-3.76586	187.502	-10.1394	150.145
									-5.4187	142.264	-5.15673	166.127	-3.74051	187.641	-10.0947	150.368
									-5.38833	142.336	-5.13029	166.32	-3.71515	187.78	-10.05	150.592
									-5.35796	142.408	-5.10386	166.513	-3.68979	187.918	-10.0052	150.818
									-5.3276	142.481	-4.83951	168.442	-3.66443	188.056	-10	150.845
									-5.29723	142.553	-4.81308	168.634	-3.63907	188.193	-9.96052	151.046
									-5.26686	142.626	-4.78664	168.827	-3.61371	188.33	-9.91581	151.276
									-5.23649	142.699	-4.76021	169.02	-3.58835	188.465	-9.8711	151.507
									-5.20612	142.772	-4.73378	169.212	-3.56299	188.6	-9.82639	151.741
									-5.17575	142.844	-4.70734	169.405	-3.53763	188.735	-9.78168	151.976
									-5.14539	142.917	-4.68091	169.597	-3.51227	188.869	-9.73696	152.212
									-5.11502	142.99	-4.65447	169.789	-3.48691	189.002	-9.69225	152.451
									-5.08465	143.063	-4.62804	169.981	-3.46155	189.135	-9.64754	152.691
									-5.05428	143.136	-4.6016	170.173	-3.43619	189.267	-9.60283	152.933
									-5.02391	143.21	-4.57517	170.365	-3.41083	189.398	-9.55812	153.176
									-4.50765	144.455	-4.54873	170.557	-3.38547	189.529	-9.51341	153.421
									-4.47728	144.529	-4.5223	170.748	-3.36012	189.658	-9.46869	153.668
									-4.44691	144.602	-4.49587	170.939	-3.33476	189.788	-9.42398	153.917
									-4.41655	144.675	-4.46943	171.131	-3.3094	189.916	-9.37927	154.168
									-4.38618	144.748	-4.443	171.321	-3.28404	190.044	-9.33456	154.42
									-4.35581	144.821	-4.41656	171.512	-3.25868	190.171	-9.28985	154.673
									-4.32544	144.894	-4.39013	171.703	-3.23332	190.298	-9.24514	154.929
									-4.29507	144.966	-4.36369	171.893	-3.20796	190.424	-9.20042	155.186
									-4.2647	145.039	-4.33726	172.083	-3.1826	190.549	-9.15571	155.445
									-4.23434	145.112	-4.31082	172.272	-3.15724	190.673	-9.111	155.705
									-4.20397	145.184	-4.28439	172.462	-3.13188	190.797	-9.06629	155.967
									-4.1736	145.257	-4.25796	172.651	-3.10652	190.92	-9.02158	156.231
									-4.14323	145.329	-4.23152	172.84	-3.08116	191.042	-8.97686	156.496
									-4.11286	145.401	-4.20509	173.028	-3.0558	191.163	-8.93215	156.763
									-4.08249	145.473	-4.17865	173.217	-3.03044	191.284	-8.88744	157.031
									-4.05213	145.545	-4.15222	173.405	-3.00508	191.404	-8.84273	157.302
									-4.02176	145.617	-4.12578	173.592	-2.97972	191.523	-8.79802	157.573
									-3.99139	145.689	-4.09935	173.779	-2.95437	191.642	-8.75331	157.846
									-3.96102	145.761	-4.07291	173.966	-2.92901	191.76	-8.70859	158.121
									-3.93065	145.832	-4.04648	174.153	-2.90365	191.877	-8.66388	158.397
									-3.90028	145.904	-4.02005	174.339	-2.87829	191.993	-8.61917	158.675
									-3.86991	145.975	-3.99361	174.524	-2.85293	192.108	-8.57446	158.954
									-3.83955	146.046	-3.96718	174.71	-2.82757	192.223	-8.52975	159.235
									-3.80918	146.117	-3.94074	174.894	-2.80221	192.337	-8.48504	159.518
									-3.77881	146.188	-3.91431	175.079	-2.77685	192.45	-8.44032	159.801
									-3.74844	146.258	-3.88787	175.263	-2.75149	192.562	-8.39561	160.087
									-3.71807	146.329	-3.86144	175.446	-2.72613	192.674	-8.3509	160.373
									-3.6877	146.399	-3.83501	175.629	-2.70077	192.785	-8.30619	160.661
									-3.65734	146.469	-3.80857	175.812	-2.67541	192.895	-8.26148	160.951
									-3.62697	146.539	-3.78214	175.994	-2.65005	193.004	-8.21677	161.242
									-3.5966	146.609	-3.7557	176.175	-2.62469	193.112	-8.17205	161.534
									-3.56623	146.678	-3.72927	176.356	-2.59933	193.22	-8.12734	161.827
									-3.53586	146.747	-3.70283	176.537	-2.57397	193.326	-8.08263	162.122
									-3.50549	146.817	-3.6764	176.717	-2.54862	193.432	-8.03792	162.418
									-3.47513	146.885	-3.64996	176.896	-2.52326	193.537	-7.99321	162.716
									-3.44476	146.954	-3.62353	177.075	-2.4979	193.642	-7.9485	163.015
									-3.41439	147.022	-3.5971	177.253	-2.47254	193.745	-7.90378	163.315
									-3.38402	147.091	-3.57066	177.431	-2.44718	193.848	-7.85907	163.616
									-3.35365	147.158	-3.54423	177.608	-2.42182	193.949	-7.81436	163.919
									-3.32328	147.226	-3.51779	177.784	-2.39646	194.05	-7.76965	164.222
									-3.29292	147.294	-3.49136	177.96	-2.3711	194.15	-7.72494	164.527
									-3.26255	147.361	-3.46492	178.135	-2.34574	194.25	-7.68023	164.833
									-3.23218	147.428	-3.43849	178.31	-2.32038	194.348	-7.63551	165.14
									-3.20181	147.494	-3.41205	178.484	-2.29502	194.445	-7.5908	165.449
									-3.17144	147.561	-3.38562	178.657	-2.26966	194.542	-7.54609	165.758
									-3.14107	147.627	-3.35919	178.83	-2.2443	194.638	-7.50138	166.068
									-3.11071	147.693	-3.33275	179.001	-2.21894	194.733	-7.45667	166.38
									-3.08034	147.758	-3.30632	179.173	-2.19358	194.827	-7.41195	166.692
									-3.04997	147.823	-3.27988	179.343	-2.16823	194.92	-7.36724	167.006
									-3.0196	147.888	-3.25345	179.513	-2.14287	195.012	-7.32253	167.32
									-2.98923	147.953	-3.22701	179.682	-2.11751	195.103	-7.27782	167.636
									-2.95886	148.017	-3.20058	179.85	-2.09215	195.194	-7.23311	167.952
									-2.9285	148.081	-3.17414	180.017	-2.06679	195.283	-7.1884	168.269
									-2.89813	148.145	-3.14771	180.184	-2.04143	195.372	-7.14368	168.588
									-2.86776	148.208	-3.12128	180.35	-2.01607	195.46	-7.09897	168.906
									-2.83739	148.271	-3.09484	180.515	-1.99071	195.546	-7.05426	169.226
									-2.80702	148.334	-3.06841	180.679	-1.96535	195.632	-7.00955	169.547
									-2.77665	148.396	-3.04197	180.842	-1.93999	195.717	-6.96484	169.868
									-2.74629	148.458	-3.01554	181.005	-1.91463	195.801	-6.92013	170.19
									-2.71592	148.52	-2.9891	181.167	-1.88927	195.885	-6.87541	170.513
									-2.68555	148.581	-2.96267	181.328	-1.86391	195.967	-6.8307	170.836
									-2.65518	148.642	-2.93623	181.488	-1.83855	196.048	-5.13166	183.319
									-2.62481	148.703	-2.9098	181.647	-1.81319	196.128	-5.08695	183.643
									-2.59444	148.763	-2.88337	181.805	-1.78783	196.208	-5.04223	183.967
									-2.56408	148.823	-2.85693	181.962	-1.76248	196.286	-4.99752	184.29
									-2.53371	148.882	-2.8305	182.119	-1.73712	196.364	-4.95281	184.612
									-2.50334	148.941	-2.80406	182.274	-1.71176	196.441	-4.9081	184.934
									-2.47297	149	-2.77763	182.429	-1.6864	196.516	-4.86339	185.255
									-2.4426	149.058	-2.75119	182.583	-1.66104	196.591	-4.81868	185.574
									-2.41223	149.116	-2.72476	182.735	-1.63568	196.665	-4.77396	185.893
									-2.38186	149.173	-2.69832	182.887	-1.61032	196.738	-4.72925	186.211
									-2.3515	149.23	-2.67189	183.038	-1.58496	196.809	-4.68454	186.528
									-2.32113	149.287	-2.64546	183.187	-1.5596	196.88	-4.63983	186.844
									-2.29076	149.343	-2.61902	183.336	-1.53424	196.95	-4.59512	187.159
									-2.26039	149.398	-2.59259	183.484	-1.50888	197.019	-4.55041	187.472
									-2.23002	149.454	-2.56615	183.63	-1.48352	197.087	-4.50569	187.785
									-2.19965	149.508	-2.53972	183.776	-1.45816	197.154	-4.46098	188.096
									-2.16929	149.563	-2.51328	183.921	-1.4328	197.22	-4.41627	188.406
									-2.13892	149.617	-2.48685	184.064	-1.40744	197.285	-4.37156	188.715
									-2.10855	149.67	-2.46041	184.207	-1.38209	197.349	-4.32685	189.022
									-2.07818	149.723	-2.43398	184.348	-1.35673	197.413	-4.28214	189.328
									-2.04781	149.776	-2.40755	184.488	-1.33137	197.475	-4.23742	189.633
									-2.01744	149.828	-2.38111	184.628	-1.30601	197.536	-4.19271	189.936
									-1.98708	149.879	-2.35468	184.766	-1.28065	197.596	-4.148	190.237
									-1.95671	149.931	-2.32824	184.903	-1.25529	197.655	-4.10329	190.538
									-1.92634	149.981	-2.30181	185.039	-1.22993	197.713	-4.05858	190.836
									-1.89597	150.031	-2.27537	185.173	-1.20457	197.77	-4.01386	191.133
									-1.8656	150.081	-2.24894	185.307	-1.17921	197.826	-3.96915	191.428
									-1.83523	150.13	-2.2225	185.439	-1.15385	197.882	-3.92444	191.722
									-1.80487	150.179	-2.19607	185.571	-1.12849	197.936	-3.87973	192.014
									-1.7745	150.227	-2.16964	185.701	-1.10313	197.989	-3.83502	192.304
									-1.74413	150.275	-2.1432	185.83	-1.07777	198.041	-3.79031	192.593
									-1.71376	150.322	-2.11677	185.957	-1.05241	198.092	-3.74559	192.879
									-1.68339	150.368	-2.09033	186.084	-1.02705	198.142	-3.70088	193.164
									-1.65302	150.414	-2.0639	186.209	-1.00169	198.191	-3.65617	193.446
									-1.62266	150.46	-2.03746	186.333	-0.97634	198.239	-3.61146	193.727
									-1.59229	150.505	-2.01103	186.456	-0.95098	198.286	-3.56675	194.006
									-1.56192	150.549	-1.98459	186.577	-0.92562	198.332	-3.52204	194.283
									-1.53155	150.593	-1.95816	186.698	-0.90026	198.377	-3.47732	194.557
									-1.50118	150.637	-1.93173	186.817	-0.8749	198.421	-3.43261	194.83
									-1.47081	150.679	-1.90529	186.935	-0.84954	198.464	-3.3879	195.1
									-1.44045	150.722	-1.87886	187.051	-0.82418	198.506	-3.34319	195.368
									-1.41008	150.763	-1.85242	187.166	-0.79882	198.547	-3.29848	195.634
									-1.37971	150.805	-1.82599	187.28	-0.77346	198.587	-3.25377	195.898
									-1.34934	150.845	-1.79955	187.393	-0.7481	198.625	-3.20905	196.159
									-1.31897	150.885	-1.77312	187.504	-0.72274	198.663	-3.16434	196.418
									-1.2886	150.925	-1.74668	187.614	-0.69738	198.7	-3.11963	196.675
									-1.25824	150.963	-1.72025	187.722	-0.67202	198.735	-3.07492	196.929
									-1.22787	151.002	-1.69382	187.83	-0.64666	198.77	-3.03021	197.181
									-1.1975	151.039	-1.66738	187.936	-0.6213	198.804	-2.9855	197.431
									-1.16713	151.077	-1.64095	188.04	-0.59594	198.836	-2.94078	197.677
									-1.13676	151.113	-1.61451	188.143	-0.57059	198.868	-2.89607	197.922
									-1.10639	151.149	-1.58808	188.245	-0.54523	198.898	-2.85136	198.163
									-1.07603	151.184	-1.56164	188.346	-0.51987	198.927	-2.80665	198.402
									-1.04566	151.219	-1.53521	188.445	-0.49451	198.956	-2.76194	198.639
									-1.01529	151.253	-1.50877	188.542	-0.46915	198.983	-2.71723	198.872
									-0.98492	151.287	-1.48234	188.639	-0.44379	199.009	-2.67251	199.103
									-0.95455	151.319	-1.45591	188.733	-0.41843	199.034	-2.6278	199.331
									-0.92418	151.352	-1.42947	188.827	-0.39307	199.059	-2.58309	199.557
									-0.89381	151.383	-1.40304	188.919	-0.36771	199.082	-2.53838	199.779
									-0.86345	151.414	-1.3766	189.009	-0.34235	199.104	-2.49367	199.999
									-0.83308	151.445	-1.35017	189.098	-0.31699	199.125	-2.44895	200.216
									-0.80271	151.475	-1.32373	189.186	-0.29163	199.144	-2.40424	200.429
									-0.77234	151.504	-1.2973	189.272	-0.26627	199.163	-2.35953	200.64
									-0.74197	151.532	-1.27086	189.357	-0.24091	199.181	-2.31482	200.848
									-0.7116	151.56	-1.24443	189.44	-0.21555	199.198	-2.27011	201.053
									-0.68124	151.587	-1.218	189.522	-0.1902	199.213	-2.2254	201.255
									-0.65087	151.614	-1.19156	189.602	-0.16484	199.228	-2.18068	201.454
									-0.6205	151.64	-1.16513	189.681	-0.13948	199.241	-2.13597	201.649
									-0.59013	151.665	-1.13869	189.758	-0.11412	199.254	-2.09126	201.842
									-0.55976	151.69	-1.11226	189.834	-0.08876	199.265	-2.04655	202.031
									-0.52939	151.714	-1.08582	189.909	-0.0634	199.276	-2.00184	202.217
									-0.49903	151.737	-1.05939	189.981	-0.03804	199.285	-1.95713	202.4
									-0.46866	151.76	-1.03295	190.053	-0.01268	199.293	-1.91241	202.579
									-0.43829	151.782	-1.00652	190.122	0.01268	199.3	-1.8677	202.756
									-0.40792	151.803	-0.98009	190.191	0.03804	199.306	-1.82299	202.929
									-0.37755	151.824	-0.95365	190.257	0.0634	199.311	-1.77828	203.098
									-0.34718	151.844	-0.92722	190.322	0.08876	199.315	-1.73357	203.264
									-0.31682	151.863	-0.90078	190.386	0.11412	199.318	-1.68886	203.427
									-0.28645	151.882	-0.87435	190.448	0.13948	199.32	-1.64414	203.587
									-0.25608	151.9	-0.84791	190.509	0.16484	199.321	-1.59943	203.743
									-0.22571	151.918	-0.82148	190.568	0.1902	199.32	-1.55472	203.895
									-0.19534	151.934	-0.79505	190.625	0.21555	199.319	-1.51001	204.044
									-0.16497	151.95	-0.76861	190.681	0.24091	199.316	-1.4653	204.19
									-0.13461	151.966	-0.74218	190.735	0.26627	199.313	-1.42059	204.332
									-0.10424	151.98	-0.71574	190.788	0.29163	199.308	-1.37587	204.47
									-0.07387	151.994	-0.68931	190.839	0.31699	199.303	-1.33116	204.605
									-0.0435	152.008	-0.66287	190.888	0.34235	199.296	-1.28645	204.736
									-0.01313	152.02	-0.63644	190.936	0.36771	199.288	-1.24174	204.864
									0.01724	152.032	-0.61	190.982	0.39307	199.279	-1.19703	204.988
									0.0476	152.043	-0.58357	191.027	0.41843	199.269	-1.15232	205.108
									0.07797	152.054	-0.55714	191.07	0.44379	199.258	-1.1076	205.225
									0.10834	152.064	-0.5307	191.112	0.46915	199.246	-1.06289	205.338
									0.13871	152.073	-0.50427	191.151	0.49451	199.233	-1.01818	205.447
									0.16908	152.082	-0.47783	191.19	0.51987	199.219	-0.97347	205.553
									0.19945	152.089	-0.4514	191.226	0.54523	199.203	-0.92876	205.655
									0.22981	152.096	-0.42496	191.261	0.57059	199.187	-0.88405	205.753
									0.26018	152.103	-0.39853	191.295	0.59594	199.17	-0.83933	205.847
									0.29055	152.109	-0.37209	191.326	0.6213	199.151	-0.79462	205.937
									0.32092	152.114	-0.34566	191.357	0.64666	199.132	-0.74991	206.024
									0.35129	152.118	-0.31923	191.385	0.67202	199.111	-0.7052	206.107
									0.38166	152.122	-0.29279	191.412	0.69738	199.09	-0.66049	206.186
									0.41203	152.125	-0.26636	191.437	0.72274	199.067	-0.61577	206.261
									0.44239	152.127	-0.23992	191.461	0.7481	199.043	-0.57106	206.332
									0.47276	152.129	-0.21349	191.483	0.77346	199.018	-0.52635	206.399
									0.50313	152.129	-0.18705	191.503	0.79882	198.993	-0.48164	206.463
									0.5335	152.13	-0.16062	191.522	0.82418	198.966	-0.43693	206.523
									0.56387	152.129	-0.13418	191.539	0.84954	198.938	-0.39222	206.578
									0.59424	152.128	-0.10775	191.554	0.8749	198.909	-0.3475	206.63
									0.6246	152.126	-0.08132	191.568	0.90026	198.879	-0.30279	206.678
									0.65497	152.123	-0.05488	191.58	0.92562	198.848	-0.25808	206.722
									0.68534	152.12	-0.02845	191.591	0.95098	198.815	-0.21337	206.762
									0.71571	152.116	-0.00201	191.6	0.97634	198.782	-0.16866	206.798
									0.74608	152.111	0.02442	191.607	1.00169	198.748	-0.12395	206.83
									0.77645	152.106	0.05086	191.612	1.02705	198.713	-0.07923	206.858
									0.80681	152.1	0.07729	191.616	1.05241	198.676	-0.03452	206.883
									0.83718	152.093	0.10373	191.619	1.07777	198.639	0.01019	206.903
									0.86755	152.086	0.13016	191.619	1.10313	198.601	0.0549	206.919
									0.89792	152.078	0.15659	191.618	1.12849	198.561	0.09961	206.932
									0.92829	152.069	0.18303	191.615	1.15385	198.521	0.14432	206.94
									0.95866	152.059	0.20946	191.611	1.17921	198.479	0.18904	206.944
									0.98902	152.049	0.2359	191.605	1.20457	198.437	0.23375	206.945
									1.01939	152.038	0.26233	191.597	1.22993	198.393	0.27846	206.941
									1.04976	152.027	0.28877	191.588	1.25529	198.349	0.32317	206.934
									1.08013	152.014	0.3152	191.577	1.28065	198.303	0.36788	206.922
									1.1105	152.001	0.34164	191.564	1.30601	198.256	0.41259	206.907
									1.14087	151.988	0.36807	191.55	1.33137	198.209	0.45731	206.888
									1.17123	151.974	0.3945	191.534	1.35673	198.16	0.50202	206.864
									1.2016	151.959	0.42094	191.517	1.38209	198.11	0.54673	206.837
									1.23197	151.943	0.44737	191.498	1.40744	198.06	0.59144	206.806
									1.26234	151.927	0.47381	191.477	1.4328	198.008	0.63615	206.77
									1.29271	151.91	0.50024	191.454	1.45816	197.955	0.68086	206.731
									1.32308	151.892	0.52668	191.43	1.48352	197.901	0.72558	206.688
									1.35344	151.874	0.55311	191.404	1.50888	197.846	0.77029	206.641
									1.38381	151.855	0.57955	191.377	1.53424	197.791	0.815	206.59
									1.41418	151.835	0.60598	191.348	1.5596	197.734	0.85971	206.536
									1.44455	151.814	0.63241	191.317	1.58496	197.676	0.90442	206.477
									1.47492	151.793	0.65885	191.285	1.61032	197.617	0.94914	206.414
									1.50529	151.772	0.68528	191.251	1.63568	197.558	0.99385	206.348
									1.53565	151.749	0.71172	191.216	1.66104	197.497	1.03856	206.277
									1.56602	151.726	0.73815	191.179	1.6864	197.435	1.08327	206.203
									1.59639	151.703	0.76459	191.14	1.71176	197.372	1.12798	206.125
									1.62676	151.678	0.79102	191.1	1.73712	197.309	1.17269	206.043
									1.65713	151.654	0.81746	191.058	1.76248	197.244	1.21741	205.957
									1.6875	151.628	0.84389	191.014	1.78783	197.178	1.26212	205.868
									1.71786	151.602	0.87032	190.969	1.81319	197.112	1.30683	205.774
									1.74823	151.575	0.89676	190.922	1.83855	197.044	1.35154	205.677
									1.7786	151.547	0.92319	190.874	1.86391	196.975	1.39625	205.576
									1.80897	151.519	0.94963	190.824	1.88927	196.906	1.44096	205.472
									1.83934	151.49	0.97606	190.772	1.91463	196.835	1.48568	205.363
									1.86971	151.461	1.0025	190.719	1.93999	196.764	1.53039	205.251
									1.90008	151.431	1.02893	190.665	1.96535	196.691	1.5751	205.135
									1.93044	151.4	1.05537	190.608	1.99071	196.618	1.61981	205.016
									1.96081	151.369	1.0818	190.551	2.01607	196.543	1.66452	204.893
									1.99118	151.337	1.10823	190.491	2.04143	196.468	1.70923	204.766
									2.02155	151.304	1.13467	190.43	2.06679	196.392	1.75395	204.635
									2.05192	151.271	1.1611	190.368	2.09215	196.315	1.79866	204.501
									2.08229	151.237	1.18754	190.304	2.11751	196.236	1.84337	204.364
									2.11265	151.203	1.21397	190.238	2.14287	196.157	1.88808	204.222
									2.14302	151.168	1.24041	190.171	2.16823	196.077	1.93279	204.078
									2.17339	151.132	1.26684	190.102	2.19358	195.996	1.9775	203.929
									2.20376	151.096	1.29328	190.032	2.21894	195.914	2.02222	203.778
									2.23413	151.059	1.31971	189.96	2.2443	195.831	2.06693	203.622
									2.2645	151.022	1.34614	189.887	2.26966	195.748	2.11164	203.464
									2.29486	150.984	1.37258	189.812	2.29502	195.663	2.15635	203.302
									2.32523	150.945	1.39901	189.736	2.32038	195.577	2.20106	203.136
									2.3556	150.906	1.42545	189.658	2.34574	195.491	2.24577	202.967
									2.38597	150.867	1.45188	189.579	2.3711	195.404	2.29049	202.795
									2.41634	150.826	1.47832	189.499	2.39646	195.315	2.3352	202.62
									2.44671	150.785	1.50475	189.416	2.42182	195.226	2.37991	202.441
									2.47707	150.744	1.53119	189.333	2.44718	195.136	2.42462	202.259
									2.50744	150.702	1.55762	189.247	2.47254	195.045	2.46933	202.073
									2.53781	150.66	1.58405	189.161	2.4979	194.953	2.51405	201.885
									2.56818	150.616	1.61049	189.073	2.52326	194.86	2.55876	201.693
									2.59855	150.573	1.63692	188.983	2.54862	194.767	2.60347	201.498
									2.62892	150.529	1.66336	188.892	2.57397	194.672	2.64818	201.3
									2.65928	150.484	1.68979	188.8	2.59933	194.577	2.69289	201.099
									2.68965	150.439	1.71623	188.706	2.62469	194.48	2.7376	200.895
									2.72002	150.393	1.74266	188.611	2.65005	194.383	2.78232	200.688
									2.75039	150.347	1.7691	188.514	2.67541	194.285	2.82703	200.478
									2.78076	150.3	1.79553	188.416	2.70077	194.186	2.87174	200.264
									2.81113	150.252	1.82196	188.317	2.72613	194.087	2.91645	200.048
									2.84149	150.205	1.8484	188.216	2.75149	193.986	2.96116	199.829
									2.87186	150.156	1.87483	188.114	2.77685	193.885	3.00587	199.607
									2.90223	150.107	1.90127	188.01	2.80221	193.782	3.05059	199.383
									2.9326	150.058	1.9277	187.905	2.82757	193.679	3.0953	199.155
									2.96297	150.008	1.95414	187.799	2.85293	193.575	3.14001	198.925
									2.99334	149.958	1.98057	187.691	2.87829	193.47	3.18472	198.692
									3.0237	149.907	2.00701	187.582	2.90365	193.365	3.22943	198.456
									3.05407	149.856	2.03344	187.472	2.92901	193.258	3.27414	198.218
									3.08444	149.804	2.05987	187.36	2.95437	193.151	3.31886	197.976
									3.11481	149.751	2.08631	187.247	2.97972	193.043	3.36357	197.733
									3.14518	149.699	2.11274	187.133	3.00508	192.934	3.40828	197.487
									3.17555	149.645	2.13918	187.017	3.03044	192.825	3.45299	197.238
									3.20591	149.592	2.16561	186.9	3.0558	192.714	3.4977	196.987
									3.23628	149.538	2.19205	186.782	3.08116	192.603	3.54241	196.733
									3.26665	149.483	2.21848	186.663	3.10652	192.491	3.58713	196.477
									3.29702	149.428	2.24491	186.542	3.13188	192.378	3.63184	196.218
									3.32739	149.373	2.27135	186.42	3.15724	192.264	3.67655	195.957
									3.35776	149.317	2.29778	186.297	3.1826	192.15	3.72126	195.694
									3.38813	149.26	2.32422	186.173	3.20796	192.035	3.76597	195.429
									3.41849	149.204	2.35065	186.047	3.23332	191.919	3.81068	195.161
									3.44886	149.146	2.37709	185.92	3.25868	191.802	3.8554	194.891
									3.47923	149.089	2.40352	185.792	3.28404	191.685	3.90011	194.619
									3.5096	149.031	2.42996	185.663	3.3094	191.566	3.94482	194.345
									3.53997	148.972	2.45639	185.533	3.33476	191.447	3.98953	194.069
									3.57034	148.914	2.48282	185.401	3.36012	191.328	4.03424	193.79
									3.6007	148.854	2.50926	185.268	3.38547	191.207	4.07895	193.51
									3.63107	148.795	2.53569	185.134	3.41083	191.086	4.12367	193.228
									3.66144	148.735	2.56213	184.999	3.43619	190.964	4.16838	192.944
									3.69181	148.674	2.58856	184.863	3.46155	190.841	4.21309	192.658
									3.72218	148.614	2.615	184.726	3.48691	190.718	4.2578	192.37
									3.75255	148.553	2.64143	184.587	3.51227	190.594	4.30251	192.08
									3.78291	148.491	2.66787	184.448	3.53763	190.469	4.34723	191.788
									3.81328	148.429	2.6943	184.307	3.56299	190.343	4.39194	191.495
									3.84365	148.367	2.72073	184.166	3.58835	190.217	4.43665	191.2
									3.87402	148.305	2.74717	184.023	3.61371	190.09	4.48136	190.903
									3.90439	148.242	2.7736	183.879	3.63907	189.963	4.52607	190.605
									3.93476	148.179	2.80004	183.734	3.66443	189.834	4.57078	190.305
									3.96512	148.115	2.82647	183.588	3.68979	189.705	4.6155	190.004
									3.99549	148.051	2.85291	183.441	3.71515	189.576	4.66021	189.701
									4.02586	147.987	2.87934	183.293	3.74051	189.445	4.70492	189.397
									4.05623	147.923	2.90578	183.144	3.76586	189.314	4.74963	189.091
									4.0866	147.858	2.93221	182.994	3.79122	189.182	4.79434	188.784
									4.11697	147.793	2.95864	182.843	3.81658	189.05	4.83905	188.476
									4.14733	147.728	2.98508	182.691	3.84194	188.917	4.88377	188.166
									4.1777	147.662	3.01151	182.538	3.8673	188.783	4.92848	187.855
									4.20807	147.596	3.03795	182.384	3.89266	188.649	4.97319	187.543
									4.23844	147.53	3.06438	182.229	3.91802	188.514	5.0179	187.23
									4.26881	147.463	3.09082	182.074	3.94338	188.379	5.06261	186.915
									4.29918	147.397	3.11725	181.917	3.96874	188.242	5.10732	186.6
									4.32954	147.33	3.14369	181.759	3.9941	188.106	5.15204	186.283
									4.35991	147.262	3.17012	181.601	4.01946	187.968	5.19675	185.965
									4.39028	147.195	3.19655	181.441	4.04482	187.83	5.24146	185.647
									4.42065	147.127	3.22299	181.281	4.07018	187.691	5.28617	185.327
									4.45102	147.059	3.24942	181.12	4.09554	187.552	5.33088	185.007
									4.48139	146.991	3.27586	180.958	4.1209	187.412	5.37559	184.685
									4.51175	146.922	3.30229	180.795	4.14626	187.272	5.42031	184.363
									4.54212	146.853	3.32873	180.631	4.17161	187.131	5.46502	184.04
									4.57249	146.784	3.35516	180.467	4.19697	186.989	5.50973	183.717
									4.60286	146.715	3.3816	180.302	4.22233	186.847	5.55444	183.392
									4.63323	146.646	3.40803	180.136	4.24769	186.704	7.25349	170.91
									4.6636	146.576	3.43446	179.969	4.27305	186.561	7.2982	170.586
									4.69396	146.507	3.4609	179.801	4.29841	186.417	7.34291	170.263
									4.72433	146.437	3.48733	179.633	4.32377	186.273	7.38762	169.941
									4.7547	146.366	3.51377	179.464	4.34913	186.128	7.43233	169.62
									4.78507	146.296	3.5402	179.294	4.37449	185.982	7.47705	169.299
									4.81544	146.226	3.56664	179.123	4.39985	185.836	7.52176	168.979
									4.84581	146.155	3.59307	178.952	4.42521	185.689	7.56647	168.66
									4.87618	146.084	3.61951	178.78	4.45057	185.542	7.61118	168.341
									4.90654	146.013	3.64594	178.607	4.47593	185.395	7.65589	168.024
									4.93691	145.942	3.67237	178.434	4.50129	185.246	7.7006	167.707
									4.96728	145.871	3.69881	178.259	4.52665	185.098	7.74532	167.392
									4.99765	145.799	3.72524	178.085	4.55201	184.949	7.79003	167.077
									5.02802	145.728	3.75168	177.909	4.57736	184.799	7.83474	166.763
									5.05839	145.656	3.77811	177.733	4.60272	184.649	7.87945	166.451
									5.08875	145.584	3.80455	177.557	4.62808	184.498	7.92416	166.139
									5.11912	145.512	3.83098	177.38	4.65344	184.347	7.96887	165.828
									5.14949	145.44	3.85742	177.202	4.6788	184.195	8.01359	165.519
									5.17986	145.368	3.88385	177.023	4.70416	184.043	8.0583	165.21
									5.21023	145.295	3.91028	176.844	4.72952	183.89	8.10301	164.903
									5.2406	145.223	3.93672	176.665	4.75488	183.737	8.14772	164.596
									5.27096	145.15	3.96315	176.485	4.78024	183.584	8.19243	164.291
									5.30133	145.078	3.98959	176.304	4.8056	183.43	8.23714	163.987
									5.3317	145.005	4.01602	176.123	4.83096	183.275	8.28186	163.684
									5.36207	144.932	4.04246	175.941	4.85632	183.121	8.32657	163.383
									5.39244	144.86	4.06889	175.759	4.88168	182.965	8.37128	163.083
									5.42281	144.787	4.09533	175.576	4.90704	182.81	8.41599	162.783
									5.45317	144.714	4.12176	175.393	4.9324	182.653	8.4607	162.486
									5.48354	144.641	4.14819	175.209	4.95775	182.497	8.50541	162.189
									5.51391	144.568	4.17463	175.025	4.98311	182.34	8.55013	161.894
									5.54428	144.494	4.20106	174.841	5.00847	182.183	8.59484	161.6
									6.06054	143.249	4.2275	174.656	5.03383	182.025	8.63955	161.308
									6.09091	143.176	4.25393	174.471	5.05919	181.867	8.68426	161.016
									6.12128	143.102	4.28037	174.285	5.08455	181.708	8.72897	160.727
									6.15165	143.029	4.3068	174.099	5.10991	181.549	8.77368	160.438
									6.18202	142.956	4.33324	173.912	5.13527	181.39	8.8184	160.151
									6.21238	142.883	4.35967	173.725	5.16063	181.23	8.86311	159.866
									6.24275	142.81	4.3861	173.538	5.18599	181.07	8.90782	159.582
									6.27312	142.738	4.41254	173.35	5.21135	180.909	8.95253	159.299
									6.30349	142.665	4.43897	173.162	5.23671	180.749	8.99724	159.018
									6.33386	142.592	4.46541	172.974	5.26207	180.587	9.04195	158.738
									6.36423	142.52	4.49184	172.785	5.28743	180.426	9.08667	158.46
									6.39459	142.447	4.51828	172.596	5.31279	180.264	9.13138	158.184
									6.42496	142.375	4.54471	172.407	5.33815	180.102	9.17609	157.908
									6.45533	142.302	4.57115	172.218	5.3635	179.939	9.2208	157.635
									6.4857	142.23	4.59758	172.028	5.38886	179.777	9.26551	157.363
									6.51607	142.158	4.62401	171.838	5.41422	179.613	9.31023	157.092
									6.54644	142.086	4.65045	171.647	5.43958	179.45	9.35494	156.824
									6.5768	142.014	4.67688	171.457	5.46494	179.286	9.39965	156.556
									6.60717	141.942	4.70332	171.266	5.4903	179.122	9.44436	156.291
									6.63754	141.87	4.72975	171.075	5.51566	178.958	9.48907	156.027
									6.66791	141.799	4.75619	170.884	5.54102	178.793	9.53378	155.764
									6.69828	141.727	4.78262	170.693	5.56638	178.628	9.5785	155.504
									6.72865	141.656	4.80906	170.501	5.59174	178.463	9.62321	155.244
									6.75901	141.585	4.83549	170.309	5.6171	178.297	9.66792	154.987
									6.78938	141.514	4.86192	170.118	5.64246	178.132	9.71263	154.731
									6.81975	141.443	4.88836	169.926	5.66782	177.965	9.75734	154.477
									6.85012	141.372	4.91479	169.733	5.69318	177.799	9.80205	154.224
									6.88049	141.301	4.94123	169.541	5.71854	177.633	9.84677	153.974
									6.91086	141.231	4.96766	169.349	5.74389	177.466	9.89148	153.725
									6.94122	141.16	4.9941	169.156	5.76925	177.299	9.93619	153.477
									6.97159	141.09	5.02053	168.964	5.79461	177.131	9.9809	153.232
									7.00196	141.02	5.04696	168.771	5.81997	176.964	10	153.127
									7.03233	140.95	5.0734	168.578	5.84533	176.796	10.0256	152.988
									7.0627	140.881	5.36418	166.457	5.87069	176.628	10.0703	152.745
									7.09307	140.811	5.39061	166.264	5.89605	176.46	10.115	152.505
									7.12343	140.742	5.41705	166.072	5.92141	176.292	10.1598	152.266
									7.1538	140.673	5.44348	165.879	5.94677	176.123	10.2045	152.029
									7.18417	140.604	5.46992	165.686	5.97213	175.954	10.2492	151.794
									7.21454	140.535	5.49635	165.494	5.99749	175.785	10.2939	151.56
									7.24491	140.466	5.52278	165.302	6.02285	175.616	10.333	151.357
									7.27528	140.398	5.54922	165.11	6.04821	175.447	10.3386	151.328
									7.30564	140.33	5.57565	164.918	6.07357	175.277	10.3833	151.098
									7.33601	140.261	5.60209	164.726	6.09893	175.107	10.428	150.87
									7.36638	140.194	5.62852	164.534	6.12429	174.937	10.4727	150.643
									7.39675	140.126	5.65496	164.342	6.14964	174.767	10.5174	150.419
									7.42712	140.059	5.68139	164.151	6.175	174.597	10.5622	150.195
									7.45749	139.991	5.70783	163.959	6.20036	174.427	10.6069	149.974
									7.48785	139.924	5.73426	163.768	6.22572	174.256	10.6516	149.755
									7.51822	139.858	5.76069	163.577	6.25108	174.086	10.667	149.679
									7.54859	139.791	5.78713	163.387	6.27644	173.915	10.6963	149.537
									7.57896	139.725	5.81356	163.196	6.3018	173.744	10.741	149.321
									7.60933	139.659	5.84	163.006	6.32716	173.573	10.7857	149.107
									7.6397	139.593	5.86643	162.816	6.35252	173.402	10.8304	148.894
									7.67007	139.527	5.89287	162.626	6.37788	173.231	10.8751	148.684
									7.70043	139.461	5.9193	162.436	6.40324	173.059	10.9199	148.475
									7.7308	139.396	5.94574	162.247	6.4286	172.888	10.9646	148.268
									7.76117	139.331	5.97217	162.058	6.45396	172.716	11	148.105
									7.79154	139.267	5.9986	161.869	6.47932	172.544	11.0093	148.062
									7.82191	139.202	6.02504	161.68	6.50468	172.373	11.054	147.859
									7.85228	139.138	6.05147	161.492	6.53004	172.201	11.0987	147.657
									7.88264	139.074	6.07791	161.304	6.55539	172.029	11.1434	147.457
									7.91301	139.01	6.10434	161.117	6.58075	171.857	11.1881	147.259
									7.94338	138.946	6.13078	160.929	6.60611	171.685	11.2328	147.062
									7.97375	138.883	6.15721	160.742	6.63147	171.513	11.2775	146.867
									8.00412	138.82	6.18365	160.556	6.65683	171.341	11.3223	146.674
									8.03449	138.757	6.21008	160.369	6.68219	171.168	11.333	146.628
									8.06485	138.695	6.23651	160.183	6.70755	170.996	11.367	146.483
									8.09522	138.633	6.26295	159.998	6.73291	170.824	11.4117	146.294
									8.12559	138.571	6.28938	159.812	6.75827	170.651	11.4564	146.106
									8.15596	138.509	6.31582	159.627	6.78363	170.479	11.5011	145.92
									8.18633	138.448	6.34225	159.443	6.80899	170.307	11.5458	145.736
									8.2167	138.386	6.36869	159.259	7.03722	168.754	11.5905	145.553
									8.24706	138.326	6.39512	159.075	7.06258	168.582	11.6352	145.372
									8.27743	138.265	6.42156	158.891	7.08794	168.409	11.667	145.245
									8.3078	138.204	6.44799	158.708	7.1133	168.237	11.6799	145.193
									8.33817	138.144	6.47442	158.526	7.13866	168.065	11.7247	145.016
									8.36854	138.085	6.50086	158.344	7.16402	167.892	11.7694	144.84
									8.39891	138.025	6.52729	158.162	7.18938	167.72	11.8141	144.667
									8.42927	137.966	6.55373	157.981	7.21474	167.548	11.8588	144.494
									8.45964	137.907	6.58016	157.8	7.2401	167.376	11.9035	144.324
									8.49001	137.848	6.6066	157.62	7.26546	167.204	11.9482	144.155
									8.52038	137.79	6.63303	157.44	7.29082	167.032	11.9929	143.988
									8.55075	137.732	6.65947	157.26	7.31618	166.86	12	143.962
									8.58112	137.674	6.6859	157.081	7.34153	166.688	12.0376	143.823
									8.61148	137.616	6.71233	156.903	7.36689	166.516	12.0823	143.659
									8.64185	137.559	6.73877	156.724	7.39225	166.344	12.1271	143.497
									8.67222	137.502	6.7652	156.547	7.41761	166.173	12.1718	143.337
									8.70259	137.445	6.79164	156.37	7.44297	166.001	12.2165	143.178
									8.73296	137.389	6.81807	156.193	7.46833	165.83	12.2612	143.021
									8.76333	137.333	6.84451	156.017	7.49369	165.658	12.3059	142.866
									8.79369	137.277	6.87094	155.842	7.51905	165.487	12.333	142.772
									8.82406	137.221	6.89738	155.667	7.54441	165.316	12.3506	142.712
									8.85443	137.166	6.92381	155.492	7.56977	165.145	12.3953	142.56
									8.8848	137.111	6.95024	155.318	7.59513	164.974	12.44	142.41
									8.91517	137.057	6.97668	155.145	7.62049	164.803	12.4848	142.261
									8.94554	137.002	7.00311	154.972	7.64585	164.632	12.5295	142.113
									8.9759	136.948	7.02955	154.799	7.67121	164.462	12.5742	141.968
									9.00627	136.895	7.05598	154.627	7.69657	164.291	12.6189	141.824
									9.03664	136.841	7.08242	154.456	7.72192	164.121	12.6636	141.681
									9.06701	136.788	7.10885	154.285	7.74728	163.951	12.667	141.671
									9.09738	136.735	7.13529	154.115	7.77264	163.781	12.7083	141.541
									9.12775	136.683	7.16172	153.946	7.798	163.611	12.753	141.401
									9.15812	136.631	7.18815	153.777	7.82336	163.441	12.7977	141.264
									9.18848	136.579	7.21459	153.608	7.84872	163.272	12.8424	141.127
									9.21885	136.527	7.24102	153.44	7.87408	163.102	12.8872	140.993
									9.24922	136.476	7.26746	153.273	7.89944	162.933	12.9319	140.86
									9.27959	136.425	7.29389	153.107	7.9248	162.764	12.9766	140.728
									9.30996	136.374	7.32033	152.94	7.95016	162.595	13	140.66
									9.34033	136.324	7.34676	152.775	7.97552	162.427	13.0213	140.598
									9.37069	136.274	7.3732	152.61	8.00088	162.258	13.066	140.47
									9.40106	136.224	7.39963	152.446	8.02624	162.09	13.1107	140.343
									9.43143	136.175	7.42606	152.282	8.0516	161.922	13.1554	140.217
									9.4618	136.126	7.4525	152.119	8.07696	161.754	13.2001	140.093
									9.49217	136.077	7.47893	151.957	8.10232	161.586	13.2449	139.971
									9.52254	136.028	7.50537	151.795	8.12767	161.419	13.2896	139.849
									9.5529	135.98	7.5318	151.634	8.15303	161.251	13.333	139.733
									9.58327	135.932	7.55824	151.474	8.17839	161.084	13.3343	139.73
									9.61364	135.885	7.58467	151.314	8.20375	160.917	13.379	139.612
									9.64401	135.837	7.61111	151.155	8.22911	160.751	13.4237	139.495
									9.67438	135.79	7.63754	150.996	8.25447	160.584	13.4684	139.38
									9.70475	135.744	7.66397	150.839	8.27983	160.418	13.5131	139.266
									9.73511	135.697	7.69041	150.681	8.30519	160.252	13.5578	139.153
									9.76548	135.651	7.71684	150.525	8.33055	160.086	13.6026	139.042
									9.79585	135.606	7.74328	150.369	8.35591	159.921	13.6473	138.932
									9.82622	135.56	7.76971	150.214	8.38127	159.755	13.667	138.884
									9.85659	135.515	7.79615	150.059	8.40663	159.59	13.692	138.824
									9.88696	135.47	7.82258	149.905	8.43199	159.426	13.7367	138.717
									9.91732	135.426	7.84902	149.752	8.45735	159.261	13.7814	138.611
									9.94769	135.382	7.87545	149.6	8.48271	159.097	13.8261	138.507
									9.97806	135.338	7.90188	149.448	8.50807	158.933	13.8708	138.404
									10.0084	135.294	7.92832	149.297	8.53342	158.769	13.9155	138.302
									10.0388	135.251	7.95475	149.146	8.55878	158.605	13.9602	138.202
									10.0692	135.208	7.98119	148.996	8.58414	158.442	14	138.114
									10.0995	135.166	8.00762	148.847	8.6095	158.279	14.0049	138.103
									10.1299	135.123	8.03406	148.699	8.63486	158.117	14.0497	138.005
									10.1603	135.081	8.06049	148.551	8.66022	157.954	14.0944	137.909
									10.1906	135.04	8.08692	148.404	8.68558	157.792	14.1391	137.813
									10.221	134.998	8.11336	148.258	8.71094	157.63	14.1838	137.72
									10.2514	134.957	8.13979	148.112	8.7363	157.469	14.2285	137.627
									10.2817	134.916	8.16623	147.968	8.76166	157.307	14.2732	137.535
									10.3121	134.876	8.19266	147.823	8.78702	157.146	14.3179	137.445
									10.3425	134.836	8.2191	147.68	8.81238	156.986	14.333	137.415
									10.3728	134.796	8.24553	147.537	8.83774	156.825	14.3627	137.356
									10.4032	134.756	8.27197	147.395	8.8631	156.665	14.4074	137.268
									10.4336	134.717	8.2984	147.254	8.88846	156.505	14.4521	137.182
									10.464	134.678	8.32483	147.113	8.91381	156.346	14.4968	137.096
									10.4943	134.639	8.35127	146.973	8.93917	156.187	14.5415	137.012
									10.5247	134.601	8.3777	146.834	8.96453	156.028	14.5862	136.929
									10.5551	134.563	8.40414	146.696	8.98989	155.869	14.6309	136.847
									10.5854	134.525	8.43057	146.558	9.01525	155.711	14.667	136.781
									10.6158	134.488	8.45701	146.421	9.04061	155.553	14.6756	136.766
									10.6462	134.45	8.48344	146.285	9.06597	155.396	14.7203	136.686
									10.6765	134.413	8.50988	146.149	9.09133	155.238	14.7651	136.608
									10.7069	134.377	8.53631	146.014	9.11669	155.082	14.8098	136.53
									10.7373	134.341	8.56274	145.88	9.14205	154.925	14.8545	136.454
									10.7676	134.305	8.58918	145.747	9.16741	154.769	14.8992	136.379
									10.792	134.276	8.61561	145.614	9.19277	154.613	14.9439	136.304
									10.798	134.269	8.64205	145.482	9.21813	154.457	14.9886	136.231
									10.8284	134.234	8.66848	145.351	9.24349	154.302	15	136.213
									10.8587	134.198	8.69492	145.221	9.26885	154.147	15.0333	136.159
									10.8891	134.164	8.72135	145.091	9.29421	153.993	15.078	136.088
									10.9195	134.129	8.74779	144.962	9.31956	153.839	15.1227	136.018
									10.9498	134.095	8.77422	144.834	9.34492	153.685	15.1675	135.949
									10.9802	134.061	8.80065	144.706	9.37028	153.531	15.2122	135.881
									11.0106	134.027	8.82709	144.58	9.39564	153.378	15.2569	135.814
									11.041	133.994	8.85352	144.454	9.421	153.226	15.3016	135.748
									11.0713	133.961	8.87996	144.328	9.44636	153.073	15.333	135.702
									11.1017	133.928	8.90639	144.204	9.47172	152.921	15.3463	135.683
									11.129	133.899	8.93283	144.08	9.49708	152.77	15.391	135.619
									11.1321	133.895	8.95926	143.957	9.52244	152.618	15.4357	135.556
									11.1624	133.863	8.9857	143.835	9.5478	152.467	15.4804	135.493
									11.1928	133.831	9.01213	143.713	9.57316	152.317	15.5252	135.432
									11.2232	133.799	9.03856	143.592	9.59852	152.167	15.5699	135.372
									11.2535	133.768	9.065	143.472	9.62388	152.017	15.6146	135.312
									11.2839	133.737	9.09143	143.353	9.64924	151.868	15.6593	135.254
									11.3143	133.706	9.11787	143.234	9.6746	151.719	15.667	135.244
									11.3446	133.675	9.1443	143.116	9.69995	151.57	15.704	135.196
									11.375	133.645	9.17074	142.999	9.72531	151.422	15.7487	135.14
									11.4054	133.615	9.19717	142.882	9.75067	151.274	15.7934	135.084
									11.4357	133.585	9.22361	142.767	9.77603	151.127	15.8381	135.029
									11.466	133.556	9.25004	142.652	9.80139	150.98	15.8828	134.975
									11.4661	133.556	9.27647	142.537	9.82675	150.833	15.9276	134.921
									11.4965	133.526	9.30291	142.424	9.85211	150.687	15.9723	134.869
									11.5268	133.497	9.32934	142.311	9.87747	150.541	16	134.837
									11.5572	133.469	9.35578	142.199	9.90283	150.396	16.017	134.817
									11.5876	133.44	9.38221	142.088	9.92819	150.251	16.0617	134.767
									11.618	133.412	9.40865	141.977	9.95355	150.106	16.1064	134.717
									11.6483	133.384	9.43508	141.867	9.97891	149.962	16.1511	134.667
									11.6787	133.356	9.46152	141.758	10	149.843	16.1958	134.619
									11.7091	133.329	9.48795	141.65	10.0043	149.818	16.2405	134.571
									11.7394	133.302	9.51438	141.542	10.0296	149.675	16.2853	134.524
									11.7698	133.275	9.54082	141.435	10.055	149.532	16.33	134.478
									11.8002	133.248	9.56725	141.329	10.0803	149.39	16.333	134.475
									11.803	133.246	9.59369	141.223	10.1057	149.248	16.3747	134.433
									11.8305	133.222	9.62012	141.118	10.1311	149.106	16.4194	134.388
									11.8609	133.196	9.64656	141.014	10.1564	148.965	16.4641	134.344
									11.8913	133.17	9.67299	140.911	10.1818	148.824	16.5088	134.301
									11.9216	133.144	9.69943	140.808	10.2071	148.684	16.5535	134.259
									11.952	133.119	9.72586	140.706	10.2325	148.544	16.5982	134.217
									11.9824	133.094	9.75229	140.605	10.2579	148.404	16.6429	134.176
									12.0127	133.069	9.77873	140.505	10.2832	148.265	16.667	134.154
									12.0431	133.044	9.80516	140.405	10.3086	148.126	16.6877	134.135
									12.0735	133.02	9.8316	140.306	10.333	147.993	16.7324	134.096
									12.1038	132.995	9.85803	140.207	10.3339	147.988	16.7771	134.057
									12.1342	132.972	9.88447	140.11	10.3593	147.85	16.8218	134.018
									12.141	132.966	9.9109	140.013	10.3847	147.713	16.8665	133.981
									12.1646	132.948	9.93734	139.916	10.41	147.576	16.9112	133.943
									12.195	132.924	9.96377	139.821	10.4354	147.439	16.9559	133.907
									12.2253	132.901	9.9902	139.726	10.4607	147.303	17	133.872
									12.2557	132.878	10.0166	139.632	10.4861	147.168	17.0006	133.871
									12.2861	132.855	10.0431	139.538	10.5114	147.033	17.0453	133.836
									12.3164	132.833	10.0695	139.445	10.5368	146.898	17.0901	133.801
									12.3468	132.811	10.0959	139.353	10.5622	146.764	17.1348	133.767
									12.3772	132.789	10.1224	139.262	10.5875	146.63	17.1795	133.734
									12.4075	132.767	10.1488	139.171	10.6129	146.496	17.2242	133.701
									12.4379	132.745	10.1753	139.081	10.6382	146.363	17.2689	133.668
									12.4683	132.724	10.2017	138.992	10.6636	146.231	17.3136	133.637
									12.478	132.717	10.2281	138.903	10.667	146.213	17.333	133.623
									12.4986	132.703	10.2546	138.815	10.689	146.099	17.3583	133.605
									12.529	132.682	10.281	138.728	10.7143	145.967	17.4031	133.575
									12.5594	132.661	10.284	138.718	10.7397	145.836	17.4478	133.545
									12.5897	132.64	10.3074	138.641	10.7651	145.705	17.4925	133.515
									12.6201	132.62	10.3338	138.555	10.7904	145.575	17.5372	133.486
									12.6505	132.6	10.3603	138.47	10.8158	145.445	17.5819	133.457
									12.6808	132.58	10.3867	138.385	10.8411	145.316	17.6266	133.429
									12.7112	132.56	10.4132	138.301	10.8665	145.187	17.667	133.405
									12.7416	132.541	10.4396	138.218	10.8918	145.059	17.6713	133.402
									12.772	132.522	10.466	138.135	10.9172	144.931	17.716	133.375
									12.8023	132.503	10.4925	138.053	10.9426	144.803	17.7607	133.348
									12.815	132.495	10.5189	137.972	10.9679	144.676	17.8055	133.322
									12.8327	132.484	10.5453	137.891	10.9933	144.55	17.8502	133.297
									12.8631	132.465	10.5718	137.811	11	144.516	17.8949	133.272
									12.8934	132.447	10.5982	137.732	11.0186	144.424	17.9396	133.247
									12.9238	132.429	10.618	137.672	11.044	144.298	17.9843	133.223
									12.9542	132.411	10.6246	137.653	11.0694	144.173	18	133.214
									12.9845	132.393	10.6511	137.575	11.0947	144.048	18.029	133.199
									13.0149	132.375	10.6775	137.497	11.1201	143.924	18.0737	133.176
									13.0453	132.358	10.7039	137.42	11.1454	143.8	18.1184	133.153
									13.0756	132.341	10.7304	137.344	11.1708	143.677	18.1631	133.13
									13.106	132.324	10.7568	137.268	11.1962	143.554	18.2079	133.108
									13.1364	132.307	10.7832	137.193	11.2215	143.432	18.2526	133.087
									13.152	132.298	10.8097	137.119	11.2469	143.31	18.2973	133.065
									13.1667	132.29	10.8361	137.045	11.2722	143.189	18.333	133.049
									13.1971	132.274	10.8625	136.972	11.2976	143.068	18.342	133.044
									13.2275	132.257	10.889	136.9	11.323	142.947	18.3867	133.024
									13.2578	132.241	10.9154	136.828	11.333	142.9	18.4314	133.004
									13.2882	132.225	10.9418	136.757	11.3483	142.827	18.4761	132.984
									13.3186	132.209	10.953	136.727	11.3737	142.708	18.5208	132.965
									13.349	132.194	10.9683	136.686	11.399	142.589	18.5656	132.946
									13.3793	132.179	10.9947	136.616	11.4244	142.47	18.6103	132.927
									13.4097	132.163	11.0212	136.547	11.4497	142.352	18.655	132.909
									13.4401	132.148	11.0476	136.478	11.4751	142.234	18.667	132.904
									13.4704	132.133	11.074	136.409	11.5005	142.117	18.6997	132.891
									13.489	132.125	11.1005	136.342	11.5258	142	18.7444	132.874
									13.5008	132.119	11.1269	136.275	11.5512	141.884	18.7891	132.857
									13.5312	132.104	11.1533	136.208	11.5765	141.768	18.8338	132.84
									13.5615	132.09	11.1798	136.142	11.6019	141.653	18.8785	132.823
									13.5919	132.076	11.2062	136.077	11.6273	141.538	18.9232	132.807
									13.6223	132.062	11.2326	136.012	11.6526	141.424	18.9679	132.791
									13.6526	132.048	11.2591	135.948	11.667	141.359	19	132.78
									13.683	132.034	11.2855	135.885	11.678	141.31	19.0127	132.776
									13.7134	132.021	11.287	135.881	11.7033	141.197	19.0574	132.76
									13.7437	132.007	11.3119	135.822	11.7287	141.084	19.1021	132.745
									13.7741	131.994	11.3384	135.759	11.7541	140.971	19.1468	132.731
									13.8045	131.981	11.3648	135.697	11.7794	140.86	19.1915	132.716
									13.826	131.972	11.3912	135.636	11.8048	140.748	19.2362	132.702
									13.8348	131.968	11.4177	135.575	11.8301	140.637	19.2809	132.688
									13.8652	131.956	11.4441	135.515	11.8555	140.527	19.3256	132.675
									13.8956	131.943	11.4705	135.455	11.8809	140.417	19.333	132.673
									13.926	131.931	11.497	135.396	11.9062	140.307	19.3704	132.662
									13.9563	131.919	11.5234	135.338	11.9316	140.198	19.4151	132.649
									13.9867	131.906	11.5498	135.279	11.9569	140.089	19.4598	132.636
									14.017	131.894	11.5763	135.222	11.9823	139.981	19.5045	132.623
									14.0474	131.883	11.6027	135.165	12	139.906	19.5492	132.611
									14.0778	131.871	11.621	135.126	12.0077	139.874	19.5939	132.599
									14.1082	131.859	11.6291	135.109	12.033	139.766	19.6386	132.588
									14.1385	131.848	11.6556	135.053	12.0584	139.66	19.667	132.58
									14.163	131.839	11.682	134.997	12.0837	139.553	19.6833	132.576
									14.1689	131.837	11.7084	134.942	12.1091	139.448	19.728	132.565
									14.1993	131.826	11.7349	134.888	12.1344	139.342	19.7728	132.554
									14.2296	131.815	11.7613	134.834	12.1598	139.238	19.8175	132.543
									14.26	131.804	11.7878	134.781	12.1852	139.133	19.8622	132.532
									14.2904	131.793	11.8142	134.728	12.2105	139.029	19.9069	132.522
									14.3207	131.783	11.8406	134.676	12.2359	138.926	19.9516	132.512
									14.3511	131.772	11.8671	134.624	12.2613	138.823	19.9963	132.502
									14.3815	131.762	11.8935	134.573	12.2866	138.721	20	132.501
									14.4118	131.752	11.9199	134.522	12.312	138.619	20.041	132.492
									14.4422	131.742	11.9464	134.472	12.333	138.535	20.0858	132.483
									14.4726	131.732	11.956	134.454	12.3373	138.517	20.1305	132.474
									14.5	131.723	11.9728	134.422	12.3627	138.416	20.1752	132.464
									14.503	131.722	11.9992	134.373	12.388	138.316	20.2199	132.456
									14.5333	131.713	12.0257	134.324	12.4134	138.216	20.2646	132.447
									14.5637	131.703	12.0521	134.275	12.4388	138.116	20.3093	132.438
									14.594	131.694	12.0785	134.228	12.4641	138.017	20.333	132.434
									14.6244	131.685	12.105	134.18	12.4895	137.918	20.354	132.43
									14.6548	131.675	12.1314	134.133	12.5148	137.82	20.3987	132.422
									14.6852	131.666	12.1578	134.087	12.5402	137.722	20.4434	132.414
									14.7155	131.658	12.1843	134.041	12.5656	137.625	20.4882	132.406
									14.7459	131.649	12.2107	133.995	12.5909	137.528	20.5329	132.398
									14.7763	131.64	12.2371	133.95	12.6163	137.432	20.5776	132.391
									14.8066	131.632	12.2636	133.906	12.6416	137.336	20.6223	132.383
									14.837	131.623	12.29	133.861	12.667	137.241	20.667	132.376

## Sheet: Figure 2c
Diameter [nm]	Superlattice angle (Degree)
	Oleic acid (OA)		Ethanedithiol (EDT)		Epitaxially-connected (DMSO + EDA)
	Average	Deviation	Average	Deviation	Average	Deviation
4.5	58.1378	6.63617	76.2139	5.61945	87.5306	5.40662
6.2	62.1967	7.45498	64.1042	5.97468	83.2493	7.31023
8.1	59.5753	6.1991	64.8448	6.68099	77.6885	3.53513
10.4	59.1593	5.19238	62.3234	6.32328	73.7188	3.67557

## Sheet: Figure 3b
4.5 nm		6.2 nm		8.1 nm		10.4 nm
VG (V)	ID (A)	VG (V)	ID (A)	VG (V)	ID (A)	VG (V)	ID (A)
-0.4	3.72e-06	-0.4	8.8995e-06	-0.4	3.317e-06	-0.4	9.9365e-06
-0.39	3.198e-06	-0.39	7.6045e-06	-0.39	2.798e-06	-0.39	9.5015e-06
-0.38	2.809e-06	-0.38	6.586e-06	-0.38	2.371e-06	-0.38	9.02e-06
-0.37	2.5e-06	-0.37	5.721e-06	-0.37	2.003e-06	-0.37	8.5215e-06
-0.36	2.226e-06	-0.36	4.975e-06	-0.36	1.6885e-06	-0.36	8.0285e-06
-0.35	1.996e-06	-0.35	4.3215e-06	-0.35	1.4165e-06	-0.35	7.5365e-06
-0.34	1.7835e-06	-0.34	3.7485e-06	-0.34	1.1835e-06	-0.34	7.0605e-06
-0.33	1.5985e-06	-0.33	3.2365e-06	-0.33	9.8305e-07	-0.33	6.5975e-06
-0.32	1.428e-06	-0.32	2.785e-06	-0.32	8.095e-07	-0.32	6.148e-06
-0.31	1.2785e-06	-0.31	2.388e-06	-0.31	6.6395e-07	-0.31	5.7045e-06
-0.3	1.1365e-06	-0.3	2.034e-06	-0.3	5.4065e-07	-0.3	5.28e-06
-0.29	1.0145e-06	-0.29	1.722e-06	-0.29	4.3705e-07	-0.29	4.871e-06
-0.28	9.0485e-07	-0.28	1.4475e-06	-0.28	3.52e-07	-0.28	4.483e-06
-0.27	7.986e-07	-0.27	1.207e-06	-0.27	2.8165e-07	-0.27	4.1035e-06
-0.26	7.05e-07	-0.26	1e-06	-0.26	2.2395e-07	-0.26	3.7495e-06
-0.25	6.1935e-07	-0.25	8.272e-07	-0.25	1.7745e-07	-0.25	3.407e-06
-0.24	5.4305e-07	-0.24	6.742e-07	-0.24	1.4e-07	-0.24	3.081e-06
-0.23	4.733e-07	-0.23	5.4655e-07	-0.23	1.0965e-07	-0.23	2.7715e-06
-0.22	4.124e-07	-0.22	4.3725e-07	-0.22	8.6755e-08	-0.22	2.482e-06
-0.21	3.551e-07	-0.21	3.5105e-07	-0.21	6.7795e-08	-0.21	2.211e-06
-0.2	3.0655e-07	-0.2	2.7715e-07	-0.2	5.214e-08	-0.2	1.9615e-06
-0.19	2.6335e-07	-0.19	2.1775e-07	-0.19	4.065e-08	-0.19	1.722e-06
-0.18	2.2515e-07	-0.18	1.7085e-07	-0.18	3.1555e-08	-0.18	1.5065e-06
-0.17	1.911e-07	-0.17	1.3275e-07	-0.17	2.475e-08	-0.17	1.3075e-06
-0.16	1.6135e-07	-0.16	1.014e-07	-0.16	1.921e-08	-0.16	1.127e-06
-0.15	1.355e-07	-0.15	7.8595e-08	-0.15	1.4635e-08	-0.15	9.6695e-07
-0.14	1.1415e-07	-0.14	6.0395e-08	-0.14	1.1895e-08	-0.14	8.1105e-07
-0.13	9.6055e-08	-0.13	4.5865e-08	-0.13	8.47e-09	-0.13	6.8285e-07
-0.12	7.9825e-08	-0.12	3.46e-08	-0.12	9.2815e-09	-0.12	5.688e-07
-0.11	6.6895e-08	-0.11	2.6815e-08	-0.11	4.351e-09	-0.11	4.702e-07
-0.1	5.545e-08	-0.1	2.0495e-08	-0.1	3.651e-09	-0.1	3.864e-07
-0.09	4.581e-08	-0.09	1.4935e-08	-0.09	2.668e-09	-0.09	3.134e-07
-0.08	3.777e-08	-0.08	1.1265e-08	-0.08	2.975e-09	-0.08	2.526e-07
-0.07	3.0945e-08	-0.07	8.81e-09	-0.07	1.6695e-09	-0.07	2.0325e-07
-0.06	2.52e-08	-0.06	4.754e-09	-0.06	1.457e-09	-0.06	1.6235e-07
-0.05	2.048e-08	-0.05	3.1785e-09	-0.05	1.0065e-09	-0.05	1.2905e-07
-0.04	1.686e-08	-0.04	2.203e-09	-0.04	1.0625e-09	-0.04	1.018e-07
-0.03	1.352e-08	-0.03	1.522e-09	-0.03	9.87e-10	-0.03	8.0685e-08
-0.02	1.0905e-08	-0.02	2.7325e-09	-0.02	7.615e-10	-0.02	6.3365e-08
-0.01	8.67e-09	-0.01	4.765e-10	-0.01	1.99e-10	-0.01	4.977e-08
1.97758e-16	5.6195e-09	1.97758e-16	4.665e-10	1.97758e-16	2.915e-10	1.97758e-16	3.876e-08
0.01	4.612e-09	0.01	1.4715e-09	0.01	1.7045e-10	0.01	3.036e-08
0.02	3.945e-09	0.02	1.158e-09	0.02	2.26e-10	0.02	2.3025e-08
0.03	3.174e-09	0.03	1.005e-10	0.03	2.5365e-10	0.03	1.866e-08
0.04	2.5605e-09	0.04	8.285e-10	0.04	9.25e-11	0.04	1.482e-08
0.05	2.15e-09	0.05	3.485e-10	0.05	2.135e-10	0.05	1.0535e-08
0.06	1.994e-09	0.06	1.515e-10	0.06	1.25e-10	0.06	1.0255e-08
0.07	1.6535e-09	0.07	2.235e-10	0.07	5.32e-10	0.07	1.0877e-08
0.08	1.4375e-09	0.08	4.715e-10	0.08	4.395e-10	0.08	3.3925e-09
0.09	9.795e-10	0.09	2.075e-10	0.09	5.08e-10	0.09	2.1355e-09
0.1	7.495e-10	0.1	4.19e-10	0.1	5.71e-10	0.1	9.815e-10
0.11	4.14e-10	0.11	4.005e-10	0.11	3.255e-10	0.11	3.4e-10
0.12	8.165e-10	0.12	6.815e-10	0.12	4.17e-10	0.12	6.87e-10
0.13	6.905e-11	0.13	4.435e-10	0.13	1.121e-09	0.13	1.1175e-09
0.14	2.465e-10	0.14	3.695e-10	0.14	1.57e-09	0.14	1.2475e-09
0.15	1.8775e-10	0.15	5.775e-10	0.15	1.437e-09	0.15	1.0815e-09
0.16	5.5e-11	0.16	5.815e-10	0.16	1.9005e-09	0.16	1.9915e-09
0.17	3.115e-10	0.17	6.15e-10	0.17	2.4315e-09	0.17	2.203e-09
0.18	3.48e-10	0.18	5.555e-10	0.18	1.7245e-09	0.18	2.435e-09
0.19	3.05e-10	0.19	3.905e-10	0.19	1.887e-09	0.19	2.407e-09
0.2	5.8e-10	0.2	4.705e-10	0.2	3.9805e-09	0.2	2.5685e-09
0.21	5.28e-10	0.21	4.21e-10	0.21	2.6455e-09	0.21	2.8235e-09
0.22	6.06e-10	0.22	1.485e-09	0.22	3.798e-09	0.22	2.7585e-09
0.23	2.26e-10	0.23	3.085e-10	0.23	4.3145e-09	0.23	2.7185e-09
0.24	6.63e-10	0.24	1.937e-09	0.24	5.67e-09	0.24	2.616e-09
0.25	5.015e-10	0.25	1.6e-10	0.25	9.75e-09	0.25	8.795e-10
0.26	6.73e-10	0.26	5.65e-10	0.26	1.1275e-08	0.26	2.3775e-09
0.27	7.72e-10	0.27	7.785e-10	0.27	1.3165e-08	0.27	2.2255e-09
0.28	4.985e-10	0.28	1.517e-09	0.28	1.6035e-08	0.28	2.134e-09
0.29	2.805e-10	0.29	1.982e-09	0.29	1.905e-08	0.29	1.7115e-09
0.3	6.285e-10	0.3	4.861e-09	0.3	2.2865e-08	0.3	1.3515e-09
0.31	5.535e-10	0.31	3.993e-09	0.31	2.682e-08	0.31	1.2175e-09
0.32	5.315e-10	0.32	1.0999e-08	0.32	3.1905e-08	0.32	5.925e-10
0.33	4.785e-10	0.33	8.735e-09	0.33	3.75e-08	0.33	1.79e-10
0.34	2.2e-10	0.34	1.169e-08	0.34	4.3695e-08	0.34	7.005e-10
0.35	5.145e-10	0.35	1.4245e-08	0.35	5.1295e-08	0.35	1.148e-09
0.36	4.125e-10	0.36	1.751e-08	0.36	6.039e-08	0.36	2.063e-09
0.37	2.375e-10	0.37	2.1575e-08	0.37	7.0855e-08	0.37	2.983e-09
0.38	7.25e-11	0.38	2.634e-08	0.38	8.269e-08	0.38	4.1935e-09
0.39	2.92e-10	0.39	3.2125e-08	0.39	9.6585e-08	0.39	1.11425e-08
0.4	1.515e-10	0.4	3.9535e-08	0.4	1.133e-07	0.4	8.839e-09
0.41	9.95e-11	0.41	4.7905e-08	0.41	1.3265e-07	0.41	8.51e-09
0.42	1.475e-10	0.42	5.884e-08	0.42	1.5525e-07	0.42	1.08e-08
0.43	1.49e-10	0.43	7.18e-08	0.43	1.823e-07	0.43	1.276e-08
0.44	7.045e-10	0.44	8.7965e-08	0.44	2.1325e-07	0.44	1.5605e-08
0.45	4.96e-10	0.45	1.065e-07	0.45	2.4925e-07	0.45	1.7875e-08
0.46	6.605e-10	0.46	1.292e-07	0.46	2.9145e-07	0.46	2.129e-08
0.47	8.855e-10	0.47	1.584e-07	0.47	3.4125e-07	0.47	2.4015e-08
0.48	9.195e-10	0.48	1.924e-07	0.48	3.9665e-07	0.48	2.939e-08
0.49	1.7475e-09	0.49	2.3415e-07	0.49	4.618e-07	0.49	3.371e-08
0.5	2.3285e-09	0.5	2.8195e-07	0.5	5.363e-07	0.5	3.9925e-08
0.51	2.534e-09	0.51	3.3915e-07	0.51	6.238e-07	0.51	4.617e-08
0.52	3.1265e-09	0.52	4.0765e-07	0.52	7.209e-07	0.52	5.6525e-08
0.53	2.79e-09	0.53	4.9015e-07	0.53	8.323e-07	0.53	6.585e-08
0.54	2.881e-09	0.54	5.869e-07	0.54	9.66e-07	0.54	7.9985e-08
0.55	3.525e-09	0.55	7.0085e-07	0.55	1.1235e-06	0.55	9.42e-08
0.56	4.584e-09	0.56	8.216e-07	0.56	1.3125e-06	0.56	1.1305e-07
0.57	4.86e-09	0.57	9.556e-07	0.57	1.522e-06	0.57	1.3665e-07
0.58	5.4545e-09	0.58	1.1275e-06	0.58	1.7295e-06	0.58	1.643e-07
0.59	9.13e-09	0.59	1.3265e-06	0.59	1.921e-06	0.59	1.9885e-07
0.6	1.099e-08	0.6	1.556e-06	0.6	2.139e-06	0.6	2.4035e-07
0.61	1.283e-08	0.61	1.8015e-06	0.61	2.3695e-06	0.61	2.9e-07
0.62	1.482e-08	0.62	2.093e-06	0.62	2.6185e-06	0.62	3.5575e-07
0.63	1.7525e-08	0.63	2.405e-06	0.63	2.8905e-06	0.63	4.3065e-07
0.64	2.0125e-08	0.64	2.761e-06	0.64	3.19e-06	0.64	5.311e-07
0.65	2.3145e-08	0.65	3.151e-06	0.65	3.499e-06	0.65	6.51e-07
0.66	2.6725e-08	0.66	3.5835e-06	0.66	3.8305e-06	0.66	7.8785e-07
0.67	3.032e-08	0.67	4.0465e-06	0.67	4.1745e-06	0.67	9.534e-07
0.68	3.424e-08	0.68	4.55e-06	0.68	4.5345e-06	0.68	1.155e-06
0.69	3.875e-08	0.69	5.0885e-06	0.69	4.9285e-06	0.69	1.3795e-06
0.7	4.393e-08	0.7	5.6785e-06	0.7	5.3455e-06	0.7	1.635e-06
0.71	4.916e-08	0.71	6.3225e-06	0.71	5.783e-06	0.71	1.941e-06
0.72	5.5295e-08	0.72	6.998e-06	0.72	6.251e-06	0.72	2.2735e-06
0.73	6.2205e-08	0.73	7.7355e-06	0.73	6.7285e-06	0.73	2.6565e-06
0.74	6.968e-08	0.74	8.513e-06	0.74	7.2465e-06	0.74	3.084e-06
0.75	7.8325e-08	0.75	9.3585e-06	0.75	7.7815e-06	0.75	3.561e-06
0.76	8.8095e-08	0.76	1.0211e-05	0.76	8.3575e-06	0.76	4.089e-06
0.77	1.0095e-07	0.77	1.1104e-05	0.77	8.9425e-06	0.77	4.6635e-06
0.78	1.1585e-07	0.78	1.2045e-05	0.78	9.581e-06	0.78	5.294e-06
0.79	1.3515e-07	0.79	1.3e-05	0.79	1.0234e-05	0.79	5.9965e-06
0.8	1.594e-07	0.8	1.4145e-05	0.8	1.09e-05	0.8	6.74e-06
0.81	1.881e-07	0.81	1.5285e-05	0.81	1.162e-05	0.81	7.572e-06
0.82	2.227e-07	0.82	1.6585e-05	0.82	1.239e-05	0.82	8.4315e-06
0.83	2.6285e-07	0.83	1.79e-05	0.83	1.315e-05	0.83	9.38e-06
0.84	3.0865e-07	0.84	1.939e-05	0.84	1.399e-05	0.84	1.042e-05
0.85	3.629e-07	0.85	2.096e-05	0.85	1.4865e-05	0.85	1.1478e-05
0.86	4.254e-07	0.86	2.259e-05	0.86	1.579e-05	0.86	1.2575e-05
0.87	4.9805e-07	0.87	2.43e-05	0.87	1.673e-05	0.87	1.3695e-05
0.88	5.8765e-07	0.88	2.608e-05	0.88	1.7745e-05	0.88	1.4895e-05
0.89	6.8995e-07	0.89	2.7875e-05	0.89	1.879e-05	0.89	1.6155e-05
0.9	8.0785e-07	0.9	2.9795e-05	0.9	1.9885e-05	0.9	1.7475e-05
0.91	9.465e-07	0.91	3.1745e-05	0.91	2.1015e-05	0.91	1.8815e-05
0.92	1.113e-06	0.92	3.3775e-05	0.92	2.2225e-05	0.92	2.0245e-05
0.93	1.3115e-06	0.93	3.5865e-05	0.93	2.348e-05	0.93	2.167e-05
0.94	1.538e-06	0.94	3.8035e-05	0.94	2.4835e-05	0.94	2.3145e-05
0.95	1.805e-06	0.95	4.0265e-05	0.95	2.622e-05	0.95	2.462e-05
0.96	2.104e-06	0.96	4.253e-05	0.96	2.765e-05	0.96	2.613e-05
0.97	2.452e-06	0.97	4.493e-05	0.97	2.917e-05	0.97	2.774e-05
0.98	2.845e-06	0.98	4.7395e-05	0.98	3.0735e-05	0.98	2.929e-05
0.99	3.2955e-06	0.99	4.989e-05	0.99	3.237e-05	0.99	3.087e-05
1	3.806e-06	1	5.2575e-05	1	3.4075e-05	1	3.2525e-05
1.01	4.379e-06	1.01	5.5235e-05	1.01	3.583e-05	1.01	3.423e-05
1.02	5.0235e-06	1.02	5.8015e-05	1.02	3.7645e-05	1.02	3.593e-05
1.03	5.737e-06	1.03	6.094e-05	1.03	3.9585e-05	1.03	3.7635e-05
1.04	6.5515e-06	1.04	6.3945e-05	1.04	4.15e-05	1.04	3.9355e-05
1.05	7.43e-06	1.05	6.7e-05	1.05	4.357e-05	1.05	4.1195e-05
1.06	8.414e-06	1.06	7.0175e-05	1.06	4.56e-05	1.06	4.3015e-05
1.07	9.4735e-06	1.07	7.3505e-05	1.07	4.777e-05	1.07	4.49e-05
1.08	1.063e-05	1.08	7.6795e-05	1.08	5.002e-05	1.08	4.687e-05
1.09	1.1945e-05	1.09	8.0305e-05	1.09	5.227e-05	1.09	4.88e-05
1.1	1.337e-05	1.1	8.374e-05	1.1	5.46e-05	1.1	5.079e-05
1.11	1.4905e-05	1.11	8.7335e-05	1.11	5.6975e-05	1.11	5.289e-05
1.12	1.6575e-05	1.12	9.1075e-05	1.12	5.9415e-05	1.12	5.488e-05
1.13	1.8395e-05	1.13	9.472e-05	1.13	6.1885e-05	1.13	5.703e-05
1.14	2.035e-05	1.14	9.855e-05	1.14	6.451e-05	1.14	5.913e-05
1.15	2.245e-05	1.15	0.000102335	1.15	6.712e-05	1.15	6.1315e-05
1.16	2.469e-05	1.16	0.00010633	1.16	6.974e-05	1.16	6.3525e-05
1.17	2.7155e-05	1.17	0.00011026	1.17	7.24e-05	1.17	6.571e-05
1.18	2.9715e-05	1.18	0.00011426	1.18	7.52e-05	1.18	6.787e-05
1.19	3.2425e-05	1.19	0.00011835	1.19	7.798e-05	1.19	7.0195e-05
1.2	3.537e-05	1.2	0.0001227	1.2	8.086e-05	1.2	7.2475e-05
1.21	3.846e-05	1.21	0.00012675	1.21	8.383e-05	1.21	7.4735e-05
1.22	4.174e-05	1.22	0.0001308	1.22	8.6585e-05	1.22	7.6995e-05
1.23	4.516e-05	1.23	0.00013505	1.23	8.955e-05	1.23	7.9375e-05
1.24	4.885e-05	1.24	0.00013925	1.24	9.243e-05	1.24	8.169e-05
1.25	5.266e-05	1.25	0.0001435	1.25	9.544e-05	1.25	8.399e-05
1.26	5.6745e-05	1.26	0.0001475	1.26	9.846e-05	1.26	8.64e-05
1.27	6.095e-05	1.27	0.0001517	1.27	0.000101395	1.27	8.8855e-05
1.28	6.5145e-05	1.28	0.00015605	1.28	0.000104535	1.28	9.12e-05
1.29	7.0095e-05	1.29	0.0001604	1.29	0.000107555	1.29	9.3675e-05
1.3	7.4895e-05	1.3	0.00016475	1.3	0.000110605	1.3	9.612e-05
1.31	7.964e-05	1.31	0.00016875	1.31	0.000113755	1.31	9.8625e-05
1.32	8.515e-05	1.32	0.00017285	1.32	0.0001172	1.32	0.00010106
1.33	9.0365e-05	1.33	0.00017725	1.33	0.00012005	1.33	0.00010354
1.34	9.631e-05	1.34	0.00018125	1.34	0.00012315	1.34	0.000105985
1.35	0.00010211	1.35	0.00018555	1.35	0.0001265	1.35	0.000108525
1.36	0.000108055	1.36	0.0001893	1.36	0.00012935	1.36	0.00011104
1.37	0.00011414	1.37	0.00019385	1.37	0.0001325	1.37	0.000113675
1.38	0.00012065	1.38	0.00019825	1.38	0.00013565	1.38	0.00011625
1.39	0.0001269	1.39	0.0002025	1.39	0.00013875	1.39	0.000119
1.4	0.0001334	1.4	0.00020665	1.4	0.00014215	1.4	0.00012135
1.41	0.00014005	1.41	0.000211	1.41	0.00014545	1.41	0.00012405
1.42	0.0001466	1.42	0.0002156	1.42	0.00014855	1.42	0.00012675
1.43	0.00015325	1.43	0.0002198	1.43	0.0001519	1.43	0.0001293
1.44	0.00016	1.44	0.0002246	1.44	0.00015525	1.44	0.00013205
1.45	0.0001667	1.45	0.0002293	1.45	0.00015845	1.45	0.00013465
1.46	0.0001734	1.46	0.0002343	1.46	0.0001622	1.46	0.00013725
1.47	0.00018005	1.47	0.00023895	1.47	0.00016535	1.47	0.00013975
1.48	0.000187	1.48	0.00024455	1.48	0.0001688	1.48	0.0001423
1.49	0.000194	1.49	0.0002499	1.49	0.0001722	1.49	0.000145
1.5	0.0002011	1.5	0.0002551	1.5	0.00017555	1.5	0.00014785

## Sheet: Figure 3c
VG (V)	Capacitance (uF/cm2)		VG (V)	n (cm-2)
-0.4	2.83524		1.97758e-16	0
-0.3	2.61023		0.01	162692000000
-0.2	2.51101		0.02	325384000000
-0.1	2.45426		0.03	488076000000
0	2.74955		0.04	650768000000
0.1	2.45659		0.05	813461000000
0.2	2.45412		0.06	976153000000
0.3	2.52336		0.07	1138840000000
0.4	2.69835		0.08	1301540000000
0.5	3.2972		0.09	1464230000000
0.6	4.73575		0.1	1626920000000
0.7	6.0172		0.11	1780380000000
0.8	6.63375		0.12	1933840000000
0.9	7.07515		0.13	2087300000000
1	7.26933		0.14	2240760000000
1.1	7.04302		0.15	2394220000000
1.2	7.14807		0.16	2547680000000
1.3	7.67717		0.17	2701140000000
1.4	8.19688		0.18	2854600000000
1.5	8.35861		0.19	3008060000000
			0.2	3161520000000
			0.21	3317060000000
			0.22	3472610000000
			0.23	3628160000000
			0.24	3783700000000
			0.25	3939250000000
			0.26	4094790000000
			0.27	4250340000000
			0.28	4405890000000
			0.29	4561430000000
			0.3	4716980000000
			0.31	4880160000000
			0.32	5043340000000
			0.33	5206510000000
			0.34	5369690000000
			0.35	5532870000000
			0.36	5696050000000
			0.37	5859230000000
			0.38	6022410000000
			0.39	6185580000000
			0.4	6348760000000
			0.41	6536120000000
			0.42	6723490000000
			0.43	6910850000000
			0.44	7098210000000
			0.45	7285570000000
			0.46	7472930000000
			0.47	7660290000000
			0.48	7847650000000
			0.49	8035010000000
			0.5	8222370000000
			0.51	8473400000000
			0.52	8724430000000
			0.53	8975460000000
			0.54	9226490000000
			0.55	9477520000000
			0.56	9728550000000
			0.57	9979580000000
			0.58	10230600000000
			0.59	10481600000000
			0.6	10732700000000
			0.61	11068700000000
			0.62	11404700000000
			0.63	11740800000000
			0.64	12076800000000
			0.65	12412800000000
			0.66	12748800000000
			0.67	13084900000000
			0.68	13420900000000
			0.69	13756900000000
			0.7	14093000000000
			0.71	14488300000000
			0.72	14883700000000
			0.73	15279000000000
			0.74	15674300000000
			0.75	16069700000000
			0.76	16465000000000
			0.77	16860400000000
			0.78	17255700000000
			0.79	17651000000000
			0.8	18046400000000
			0.81	18474800000000
			0.82	18903200000000
			0.83	19331600000000
			0.84	19760000000000
			0.85	20188400000000
			0.86	20616800000000
			0.87	21045200000000
			0.88	21473600000000
			0.89	21902000000000
			0.9	22330400000000
			0.91	22778700000000
			0.92	23227000000000
			0.93	23675200000000
			0.94	24123500000000
			0.95	24571700000000
			0.96	25020000000000
			0.97	25468300000000
			0.98	25916500000000
			0.99	26364800000000
			1	26813100000000
			1.01	27260300000000
			1.02	27707600000000
			1.03	28154900000000
			1.04	28602100000000
			1.05	29049400000000
			1.06	29496600000000
			1.07	29943900000000
			1.08	30391200000000
			1.09	30838400000000
			1.1	31285700000000
			1.11	31729200000000
			1.12	32172600000000
			1.13	32616100000000
			1.14	33059600000000
			1.15	33503000000000
			1.16	33946500000000
			1.17	34390000000000
			1.18	34833500000000
			1.19	35276900000000
			1.2	35720400000000
			1.21	36183700000000
			1.22	36647000000000
			1.23	37110300000000
			1.24	37573600000000
			1.25	38036800000000
			1.26	38500100000000
			1.27	38963400000000
			1.28	39426700000000
			1.29	39890000000000
			1.3	40353300000000
			1.31	40849300000000
			1.32	41345400000000
			1.33	41841500000000
			1.34	42337500000000
			1.35	42833600000000
			1.36	43329700000000
			1.37	43825700000000
			1.38	44321800000000
			1.39	44817900000000
			1.4	45313900000000
			1.41	45831300000000
			1.42	46348600000000
			1.43	46866000000000
			1.44	47383400000000
			1.45	47900700000000
			1.46	48418100000000
			1.47	48935400000000
			1.48	49452800000000
			1.49	49970200000000
			1.5	50487500000000

## Sheet: Figure 3d
Diameter (nm)	Electron mobility (cm2/Vs)
	2T, EDT-bridged	2T, Epitaxially-connected		4T, Epitaxially-connected
		Average	Deviation	Average	Deviation
4.5	0.078	0.89667	0.38309	4.22	1.01
6.2	0.03	1.29333	0.14522	7.55	0.15
8.1	0.025	1.08	0.19816	11.045	2.455
10.4	0.003	0.98	0.18385	8.64333	1.52976

## Sheet: Figure 4a
VG (V)	0.4		0.6		0.8		1		1.2		1.4
	1000/T (K-1)	Gsheet (Siemens)	1000/T (K-1)	Gsheet (Siemens)	1000/T (K-1)	Gsheet (Siemens)	1000/T (K-1)	Gsheet (Siemens)	1000/T (K-1)	Gsheet (Siemens)	1000/T (K-1)	Gsheet (Siemens)
	3.02334	-8.114e-11	3.00012	7.405e-10	3.02252	2.22e-09	3.02334	6.961e-09	3.02334	1.2458e-08	3.02407	2.107e-08
	3.02856	-8.275e-11	3.00192	7.138e-10	3.02792	2.187e-09	3.02957	7.01e-09	3.03003	1.2463e-08	3.03214	2.124e-08
	3.03684	4.427e-11	3.00508	7.379e-10	3.03601	2.227e-09	3.03942	6.862e-09	3.04072	1.2415e-08	3.04395	2.116e-08
	3.04609	4.584e-11	3.00833	6.697e-10	3.04516	2.224e-09	3.04962	6.887e-09	3.05166	1.2341e-08	3.05623	2.107e-08
	3.05558	-8.314e-11	3.01187	7.035e-10	3.05465	2.209e-09	3.06016	6.808e-09	3.06344	1.2218e-08	3.06909	2.098e-08
	3.06495	5.605e-11	3.01541	6.824e-10	3.06391	2.192e-09	3.07069	6.888e-09	3.07503	1.2229e-08	3.08223	2.108e-08
	3.07427	-9.158e-11	3.01887	6.706e-10	3.07352	2.214e-09	3.08128	6.811e-09	3.08652	1.2194e-08	3.09492	2.114e-08
	3.08356	-1.894e-11	3.02234	6.784e-10	3.08318	2.153e-09	3.09167	6.814e-09	3.09818	1.2254e-08	3.10791	2.104e-08
	3.0932	2.187e-11	3.02608	6.604e-10	3.09272	2.121e-09	3.10203	6.687e-09	3.10945	1.2151e-08	3.12032	2.107e-08
	3.10251	4.177e-11	3.02957	6.812e-10	3.10183	2.144e-09	3.11255	6.73e-09	3.12081	1.2211e-08	3.13264	2.108e-08
	3.11197	7.81e-11	3.03306	6.479e-10	3.11119	2.167e-09	3.12256	6.707e-09	3.13156	1.2154e-08	3.14446	2.099e-08
	3.1211	-8.55e-12	3.03693	6.598e-10	3.12012	2.157e-09	3.13264	6.685e-09	3.14278	1.215e-08	3.15647	2.096e-08
	3.13018	3.859e-11	3.04044	6.298e-10	3.1292	2.164e-09	3.14258	6.738e-09	3.15368	1.208e-08	3.16837	2.106e-08
	3.13952	3.162e-11	3.04451	6.556e-10	3.13804	2.144e-09	3.15249	6.675e-09	3.16436	1.2017e-08	3.18016	2.105e-08
	3.14842	3.895e-11	3.04804	6.413e-10	3.14703	2.128e-09	3.16216	6.586e-09	3.17501	1.2117e-08	3.19152	2.105e-08
	3.15726	2.449e-11	3.05185	6.23e-10	3.15547	2.121e-09	3.17178	6.664e-09	3.18583	1.2025e-08	3.20318	2.113e-08
	3.16606	-3.76e-11	3.0553	6.1e-10	3.16416	2.079e-09	3.18097	6.632e-09	3.19622	1.2062e-08	3.21399	2.109e-08
	3.17521	1.674e-11	3.05885	6.262e-10	3.17279	2.094e-09	3.1904	6.525e-09	3.20646	1.2009e-08	3.22529	2.114e-08
	3.1839	1.562e-11	3.0626	6.271e-10	3.18086	2.133e-09	3.1998	6.623e-09	3.21668	1.1993e-08	3.23614	2.081e-08
	3.19285	3.444e-11	3.06607	6.239e-10	3.18928	2.056e-09	3.20904	6.611e-09	3.22664	1.1946e-08	3.24696	2.099e-08
	3.20154	3.151e-11	3.06927	6.214e-10	3.19765	2.065e-09	3.21802	6.564e-09	3.23646	1.1882e-08	3.25765	2.093e-08
	3.21007	-3.115e-11	3.07295	6.227e-10	3.20554	2.112e-09	3.22737	6.544e-09	3.24644	1.1952e-08	3.26829	2.095e-08
	3.21875	1.841e-11	3.07617	6.1e-10	3.21337	2.058e-09	3.23635	6.519e-09	3.25616	1.1835e-08	3.2789	2.112e-08
	3.22706	-5.362e-11	3.07958	5.924e-10	3.22175	2.006e-09	3.24538	6.572e-09	3.26605	1.1867e-08	3.28958	2.079e-08
	3.2352	5.038e-11	3.08299	5.935e-10	3.22935	2.064e-09	3.25404	6.435e-09	3.27568	1.187e-08	3.3	2.1e-08
	3.24338	4.267e-11	3.08642	5.941e-10	3.23719	2.0496e-09	3.26296	6.481e-09	3.28515	1.1859e-08	3.31038	2.086e-08
	3.25172	2.145e-11	3.08985	6.11e-10	3.24465	2.0234e-09	3.27182	6.407e-09	3.29489	1.1791e-08	3.3206	2.082e-08
	3.25977	-4.028e-11	3.09329	5.833e-10	3.25235	1.9847e-09	3.28095	6.433e-09	3.30426	1.1791e-08	3.331	2.091e-08
	3.26776	3.388e-11	3.09674	5.929e-10	3.25998	2.0227e-09	3.29001	6.459e-09	3.314	1.1735e-08	3.34158	2.081e-08
	3.276	-2.272e-11	3.1001	5.774e-10	3.26723	1.9952e-09	3.29848	6.422e-09	3.32336	1.1687e-08	3.35154	2.078e-08
	3.28407	4.887e-11	3.10357	5.8e-10	3.27461	1.9799e-09	3.30721	6.421e-09	3.333	1.1754e-08	3.36214	2.058e-08
	3.29207	1.397e-11	3.10665	5.614e-10	3.28202	1.9903e-09	3.31576	6.266e-09	3.34225	1.1621e-08	3.37245	2.072e-08
	3.30033	-3.701e-11	3.11032	5.649e-10	3.28915	1.9417e-09	3.32436	6.289e-09	3.35154	1.1631e-08	3.38272	2.076e-08
	3.3083	8.59e-12	3.11371	5.452e-10	3.2963	1.9197e-09	3.33267	6.383e-09	3.36123	1.1596e-08	3.39317	2.062e-08
	3.31653	-2.917e-11	3.11711	5.648e-10	3.30371	1.9518e-09	3.34146	6.284e-09	3.37075	1.1565e-08	3.4031	2.055e-08
	3.32425	3.927e-11	3.12022	5.879e-10	3.31104	1.9664e-09	3.34997	6.282e-09	3.38009	1.1473e-08	3.41355	2.064e-08
	3.33222	5.067e-11	3.12363	5.595e-10	3.31818	1.9048e-09	3.35818	6.279e-09	3.38937	1.1374e-08	3.42407	1.9503e-08
	3.34012	4.237e-11	3.12676	5.621e-10	3.32524	1.8719e-09	3.36666	6.172e-09	3.39893	1.1425e-08	3.43407	2.0434e-08
	3.34818	-2.271e-11	3.13048	5.81e-10	3.33278	1.9075e-09	3.37519	6.12e-09	3.40808	1.1384e-08	3.44459	2.0357e-08
	3.35638	3.038e-11	3.13391	5.613e-10	3.33957	1.8485e-09	3.38352	6.187e-09	3.4174	1.1252e-08	3.45459	2.0298e-08
	3.36428	9.81e-12	3.13725	5.208e-10	3.34672	1.8919e-09	3.3919	6.207e-09	3.42654	1.1334e-08	3.46488	2.0319e-08
	3.37223	3.05e-11	3.1407	5.493e-10	3.3539	1.894e-09	3.39986	6.063e-09	3.43619	1.1313e-08	3.475	2.0262e-08
	3.38043	1.534e-11	3.14386	5.449e-10	3.36067	1.8913e-09	3.40855	6.16e-09	3.44531	1.129e-08	3.48529	2.0218e-08
	3.38857	2.864e-11	3.14723	5.444e-10	3.3678	1.893e-09	3.41682	6.054e-09	3.45459	1.117e-08	3.49577	2.0158e-08
	3.39651	1.89e-11	3.1506	5.429e-10	3.3745	1.8758e-09	3.42536	6.054e-09	3.46404	1.1206e-08	3.50607	2.0118e-08
	3.40437	2.274e-11	3.15408	5.354e-10	3.38158	1.8757e-09	3.43336	6.051e-09	3.47307	1.119e-08	3.5163	2.0038e-08
	3.4125	2.403e-11	3.15746	5.442e-10	3.38857	1.8342e-09	3.44163	6.013e-09	3.48214	1.122e-08	3.52684	1.9991e-08
	3.42067	-1.803e-11	3.16056	4.982e-10	3.39536	1.8313e-09	3.44994	6.054e-09	3.49138	1.1119e-08	3.53719	1.9933e-08
	3.42865	-2.747e-11	3.16386	5.302e-10	3.4024	1.854e-09	3.45817	6.003e-09	3.50054	1.107e-08	3.54761	1.9964e-08
	3.43666	7.38e-12	3.16726	5.261e-10	3.40913	1.8107e-09	3.46632	5.96e-09	3.50988	1.1103e-08	3.55821	1.9933e-08
	3.44495	4.091e-11	3.17098	5.303e-10	3.41612	1.8396e-09	3.47451	5.994e-09	3.51914	1.1029e-08	3.56824	1.9868e-08
	3.45304	-7.317e-11	3.1741	5.011e-10	3.42302	1.789e-09	3.48274	5.921e-09	3.52846	1.0967e-08	3.57923	1.9819e-08
	3.46141	6.238e-11	3.17743	5.258e-10	3.42994	1.774e-09	3.49125	5.958e-09	3.53769	1.0976e-08	3.58989	1.9717e-08
	3.46945	-2.975e-11	3.18076	5.2e-10	3.43702	1.788e-09	3.49944	5.935e-09	3.54698	1.0913e-08	3.60075	1.9624e-08
	3.47766	-2.543e-11	3.1839	5.203e-10	3.44388	1.7554e-09	3.50766	5.904e-09	3.55619	1.083e-08	3.61167	1.9629e-08
	3.48578	-2.651e-11	3.18725	4.96e-10	3.45089	1.8005e-09	3.5158	5.917e-09	3.56544	1.0881e-08	3.62266	1.9601e-08
	3.4943	2.913e-11	3.19071	4.908e-10	3.45758	1.7618e-09	3.5241	5.815e-09	3.575	1.0828e-08	3.63372	1.9516e-08
	3.50287	2.885e-11	3.19407	4.841e-10	3.46452	1.7761e-09	3.53207	5.833e-09	3.58474	1.0819e-08	3.64498	1.9437e-08
	3.51111	-2.566e-11	3.19744	5.126e-10	3.4715	1.7072e-09	3.54032	5.798e-09	3.59415	1.0811e-08	3.65631	1.945e-08
	3.51976	-3.914e-11	3.20051	4.982e-10	3.47826	1.7417e-09	3.54862	5.732e-09	3.6036	1.0759e-08	3.66797	1.9418e-08
	3.52808	2.566e-11	3.2039	5.011e-10	3.48517	1.703e-09	3.55695	5.739e-09	3.6135	1.0645e-08	3.67945	1.9338e-08
	3.53644	1.252e-11	3.20718	4.841e-10	3.49186	1.7593e-09	3.56544	5.747e-09	3.62306	1.0683e-08	3.69099	1.9292e-08
	3.54509	3.085e-11	3.21027	5.086e-10	3.4992	1.7527e-09	3.57398	5.738e-09	3.6328	1.0605e-08	3.70288	1.9271e-08
	3.55341	2.093e-11	3.21368	4.721e-10	3.50607	1.6756e-09	3.58243	5.664e-09	3.64312	1.059e-08	3.71457	1.9229e-08
	3.56214	-2.021e-11	3.21699	4.695e-10	3.51346	1.7374e-09	3.59092	5.663e-09	3.6531	1.0588e-08	3.72634	1.9112e-08
	3.57066	-1.702e-11	3.2203	4.932e-10	3.52063	1.6922e-09	3.59945	5.7e-09	3.66327	1.0577e-08	3.73846	1.8999e-08
	3.5791	-1.1777e-11	3.22362	4.909e-10	3.52783	1.7033e-09	3.60828	5.689e-09	3.67323	1.0475e-08	3.75038	1.9052e-08
	3.58783	2.422e-11	3.22674	4.4e-10	3.53469	1.6784e-09	3.61716	5.59e-09	3.68365	1.0493e-08	3.76279	1.8932e-08
	3.59699	9.82e-12	3.23029	4.433e-10	3.54183	1.6919e-09	3.62595	5.553e-09	3.69385	1.0397e-08	3.77529	1.8916e-08
	3.60555	2.035e-11	3.23363	4.753e-10	3.54899	1.6682e-09	3.63491	5.604e-09	3.70384	1.032e-08	3.78745	1.8857e-08
	3.61428	1.592e-11	3.23666	4.794e-10	3.55593	1.6593e-09	3.64392	5.578e-09	3.71443	1.0316e-08	3.79983	1.8655e-08
	3.62319	1.64e-11	3.24002	4.657e-10	3.56316	1.6633e-09	3.6531	5.507e-09	3.72523	1.0292e-08	3.81228	1.8772e-08
	3.63174	-1.126e-11	3.24338	4.622e-10	3.57028	1.6374e-09	3.6618	5.364e-09	3.7358	1.0288e-08	3.82438	1.8652e-08
	3.6406	-1.806e-11	3.24665	4.634e-10	3.57743	1.6848e-09	3.67094	5.512e-09	3.74672	1.0229e-08	3.8373	1.8519e-08
	3.64924	1.407e-11	3.24971	4.644e-10	3.58461	1.627e-09	3.67999	5.488e-09	3.7577	1.0161e-08	3.84986	1.8585e-08
	3.65818	1.2e-11	3.25309	4.711e-10	3.59208	1.5784e-09	3.68922	5.43e-09	3.76861	1.012e-08	3.86264	1.8528e-08
	3.66717	-1.606e-11	3.25606	4.596e-10	3.59945	1.6322e-09	3.6985	5.404e-09	3.77986	1.0116e-08	3.87552	1.8433e-08
	3.67607	-2.95e-12	3.25945	4.71e-10	3.60659	1.5989e-09	3.70782	5.416e-09	3.79089	1.0196e-08	3.88833	1.839e-08
	3.6846	1.586e-11	3.26275	4.461e-10	3.61402	1.6134e-09	3.7172	5.391e-09	3.80228	1.0016e-08	3.90122	1.8323e-08
	3.69358	7.26e-12	3.26605	4.558e-10	3.62135	1.6012e-09	3.72675	5.331e-09	3.81345	9.965e-09	3.91389	1.8257e-08
	3.70233	7.25e-12	3.26936	4.467e-10	3.62897	1.5971e-09	3.73622	5.346e-09	3.82468	9.962e-09	3.92696	1.8168e-08
	3.7114	-1.2e-11	3.27236	4.169e-10	3.63663	1.6077e-09	3.74616	5.358e-09	3.83627	9.941e-09	3.94058	1.8164e-08
	3.72038	-1.52e-12	3.27568	4.523e-10	3.64431	1.6107e-09	3.75587	5.304e-09	3.84808	9.869e-09	3.95335	1.8103e-08
	3.7294	-3.55e-12	3.27901	4.321e-10	3.65217	1.6038e-09	3.76563	5.255e-09	3.85966	9.868e-09	3.96668	1.8023e-08
	3.73846	-4.03e-12	3.28235	4.44e-10	3.65992	1.5768e-09	3.77544	5.21e-09	3.87162	9.878e-09	3.97994	1.7986e-08
	3.74756	1.198e-11	3.28569	4.198e-10	3.66784	1.5776e-09	3.7853	5.221e-09	3.88365	9.8e-09	3.99329	1.7878e-08
	3.75629	3.827e-11	3.28893	3.927e-10	3.67566	1.5738e-09	3.79535	5.268e-09	3.89545	9.734e-09	4.00705	1.7868e-08
	3.76534	2.096e-11	3.29218	4.217e-10	3.68338	1.5485e-09	3.80575	5.229e-09	3.90732	9.727e-09	4.02026	1.7758e-08
	3.77444	-2.78e-11	3.29554	4.418e-10	3.6914	1.563e-09	3.81607	5.152e-09	3.91957	9.663e-09	4.03405	1.7767e-08
	3.78358	1.846e-11	3.29881	4.175e-10	3.69946	1.5143e-09	3.82629	5.187e-09	3.93267	9.59e-09	4.04776	1.7677e-08
	3.79276	-5.2e-13	3.30186	4.46e-10	3.70769	1.5475e-09	3.83671	5.168e-09	3.94633	9.608e-09	4.06157	1.763e-08
	3.80185	-9.66e-12	3.30513	4.204e-10	3.71595	1.5484e-09	3.84689	5.115e-09	3.95993	9.537e-09	4.07581	1.7509e-08
	3.81069	-2.377e-11	3.3083	4.223e-10	3.72426	1.543e-09	3.85743	5.116e-09	3.97235	9.432e-09	4.08965	1.7516e-08
	3.81986	-3.058e-11	3.31137	4.272e-10	3.7326	1.5108e-09	3.86772	5.06e-09	3.9847	9.48e-09	4.10357	1.7475e-08
	3.82863	1.743e-11	3.31466	4.066e-10	3.74111	1.5252e-09	3.87852	5.011e-09	3.99712	9.415e-09	4.11811	1.7456e-08
	3.83803	2.002e-11	3.31796	4.172e-10	3.74939	1.4876e-09	3.88939	5.038e-09	4.00962	9.321e-09	4.13274	1.7516e-08
	3.84704	1.923e-11	3.32127	4.075e-10	3.75799	1.5441e-09	3.90031	5.069e-09	4.02236	9.413e-09	4.14697	1.7252e-08
	3.85639	1.907e-11	3.32447	3.994e-10	3.76676	1.4973e-09	3.9116	5e-09	4.03519	9.33e-09	4.16181	1.7242e-08
	3.86533	1.465e-11	3.32779	4.02e-10	3.77558	1.5063e-09	3.9228	4.953e-09	4.04793	9.245e-09	4.17589	1.7104e-08
	3.87477	-1.024e-11	3.33078	4.349e-10	3.78444	1.5234e-09	3.93376	4.949e-09	4.06058	9.196e-09	4.19076	1.7197e-08
	3.8841	-1.317e-11	3.334	3.995e-10	3.79334	1.5125e-09	3.94493	4.97e-09	4.07315	9.203e-09	4.20628	1.6991e-08
	3.89317	2.1031e-11	3.33723	4.08e-10	3.80228	1.4861e-09	3.95601	4.911e-09	4.08614	9.191e-09	4.22048	1.6991e-08
	3.90244	5.05e-12	3.34079	4e-10	3.81127	1.4544e-09	3.96715	4.9e-09	4.0992	9.136e-09	4.23513	1.7058e-08
	3.9119	2.555e-11	3.34403	4.1e-10	3.82	1.4353e-09	3.97836	4.903e-09	4.11235	9.095e-09	4.25026	1.6911e-08
	3.92126	2.057e-11	3.34706	4.149e-10	3.82907	1.4528e-09	3.98995	4.82e-09	4.12575	9.049e-09	4.26494	1.681e-08
	3.9302	3.067e-11	3.35031	3.874e-10	3.83833	1.4069e-09	4.00128	4.872e-09	4.13839	9.047e-09	4.28009	1.6787e-08
	3.93964	-3.39e-11	3.35357	4.16e-10	3.84734	1.4457e-09	4.01252	4.829e-09	4.15179	9.092e-09	4.29479	1.6785e-08
	3.94867	-2.768e-11	3.35683	3.951e-10	3.85669	1.3985e-09	4.02366	4.715e-09	4.1651	8.932e-09	4.3096	1.6697e-08
	3.95773	3.649e-11	3.35988	3.897e-10	3.86608	1.4605e-09	4.03502	4.759e-09	4.17816	8.938e-09	4.32489	1.663e-08
	3.96699	3.763e-11	3.36315	3.876e-10	3.87567	1.4383e-09	4.04645	4.675e-09	4.19164	8.86e-09	4.3399	1.656e-08
	3.97646	-2.806e-11	3.36644	3.824e-10	3.88485	1.4263e-09	4.05795	4.73e-09	4.20521	8.867e-09	4.35502	1.6471e-08
	3.98549	-2.34e-11	3.36973	3.866e-10	3.89438	1.4547e-09	4.06934	4.707e-09	4.21834	8.757e-09	4.37044	1.6447e-08
	3.99473	-7.42e-12	3.37302	3.881e-10	3.90411	1.4154e-09	4.08097	4.646e-09	4.23173	8.786e-09	4.38558	1.6372e-08
	4.004	8.93e-12	3.37633	3.968e-10	3.91389	1.3661e-09	4.09249	4.684e-09	4.24484	8.765e-09	4.40102	1.6297e-08
	4.01332	-1.877e-11	3.37941	3.842e-10	3.92311	1.3896e-09	4.10425	4.691e-09	4.2584	8.746e-09	4.41677	1.6195e-08
	4.02269	1.903e-11	3.38272	3.609e-10	3.93298	1.3815e-09	4.1159	4.656e-09	4.27204	8.607e-09	4.43243	1.6232e-08
	4.0321	7.83e-12	3.38604	3.703e-10	3.94275	1.3905e-09	4.1278	4.621e-09	4.28522	8.615e-09	4.44781	1.6193e-08
	4.04138	5.96e-12	3.38937	3.68e-10	3.95226	1.3933e-09	4.13993	4.612e-09	4.2983	8.627e-09	4.46389	1.6146e-08
	4.05071	5.94e-12	3.39259	3.594e-10	3.96212	1.3692e-09	4.15196	4.55e-09	4.31202	8.605e-09	4.47928	1.6079e-08
	4.06009	-1.495e-11	3.39616	3.771e-10	3.97235	1.3665e-09	4.16372	4.462e-09	4.32563	8.513e-09	4.49539	1.598e-08
	4.06901	-3.258e-11	3.39951	3.694e-10	3.98232	1.3608e-09	4.17571	4.569e-09	4.34009	8.568e-09	4.51121	1.595e-08
	4.07847	-1.902e-11	3.40275	3.605e-10	3.99186	1.3583e-09	4.18813	4.529e-09	4.35332	8.541e-09	4.52673	1.5898e-08
	4.08764	-2.045e-11	3.40611	3.423e-10	4.00176	1.356e-09	4.20009	4.528e-09	4.36719	8.456e-09	4.54277	1.5898e-08
	4.09702	2.384e-11	3.40936	3.646e-10	4.01188	1.3146e-09	4.21212	4.541e-09	4.38116	8.443e-09	4.55872	1.5785e-08
	4.10661	-2.179e-11	3.41262	3.713e-10	4.02172	1.2896e-09	4.22458	4.475e-09	4.39483	8.326e-09	4.57477	1.5759e-08
	4.11624	-2.209e-11	3.416	3.428e-10	4.03193	1.3414e-09	4.23657	4.415e-09	4.40917	8.324e-09	4.59137	1.5698e-08
	4.12575	2.756e-11	3.41904	3.209e-10	4.04187	1.3723e-09	4.24899	4.394e-09	4.42321	8.252e-09	4.60745	1.5568e-08
	4.13497	2.503e-11	3.42231	3.509e-10	4.05154	1.3347e-09	4.26112	4.426e-09	4.43715	8.247e-09	4.62364	1.5608e-08
	4.14456	-2.782e-11	3.42548	3.544e-10	4.06174	1.32e-09	4.27332	4.416e-09	4.45097	8.255e-09	4.63994	1.56e-08
	4.15386	3.363e-11	3.42888	3.131e-10	4.07199	1.3099e-09	4.28541	4.318e-09	4.46548	8.223e-09	4.65679	1.5509e-08
	4.16354	3.822e-11	3.43206	3.573e-10	4.08213	1.3138e-09	4.29793	4.334e-09	4.47948	8.28e-09	4.67312	1.5495e-08
	4.17275	-1.871e-11	3.43536	3.279e-10	4.09283	1.3067e-09	4.31034	4.272e-09	4.49357	8.113e-09	4.68955	1.5448e-08
	4.18253	2.795e-11	3.43867	3.354e-10	4.10273	1.3043e-09	4.32264	4.284e-09	4.50816	8.089e-09	4.70655	1.5406e-08
	4.19199	-1.557e-11	3.44199	3.559e-10	4.11353	1.318e-09	4.3352	4.301e-09	4.52223	8.026e-09	4.72322	1.5316e-08
	4.20133	2.644e-11	3.44519	3.475e-10	4.12405	1.2731e-09	4.34745	4.272e-09	4.53659	8.022e-09	4.73979	1.5291e-08
	4.2107	1.91e-11	3.44816	3.439e-10	4.13428	1.2503e-09	4.36034	4.313e-09	4.55083	7.98e-09	4.75715	1.5195e-08
	4.2203	3.127e-11	3.45149	3.378e-10	4.14439	1.2808e-09	4.37273	4.267e-09	4.56558	7.948e-09	4.77418	1.5317e-08
	4.22976	6.77e-12	3.45507	3.353e-10	4.15507	1.2773e-09	4.3852	4.211e-09	4.5798	7.984e-09	4.79157	1.5159e-08
	4.23944	5.471e-11	3.45829	3.156e-10	4.16563	1.2452e-09	4.39773	4.171e-09	4.59453	7.882e-09	4.80885	1.5171e-08
	4.24881	-3.439e-11	3.46153	3.278e-10	4.17606	1.2659e-09	4.41034	4.231e-09	4.60893	7.838e-09	4.82579	1.5097e-08
	4.2584	8.81e-12	3.46488	2.945e-10	4.18673	1.2672e-09	4.42321	4.223e-09	4.62321	7.899e-09	4.84308	1.5064e-08
	4.26767	8.74e-12	3.46825	3.467e-10	4.19727	1.2556e-09	4.43597	4.128e-09	4.638	7.748e-09	4.86003	1.4852e-08
	4.27716	1.575e-11	3.4715	3.323e-10	4.20787	1.2488e-09	4.4482	4.133e-09	4.65246	7.701e-09	4.87781	1.4781e-08
	4.28651	1.271e-11	3.47476	3.149e-10	4.21852	1.2554e-09	4.4611	4.142e-09	4.66744	7.739e-09	4.895	1.4817e-08
	4.29609	2.367e-11	3.47778	3.163e-10	4.22958	1.2304e-09	4.47387	4.096e-09	4.68187	7.709e-09	4.91256	1.472e-08
	4.30515	2.885e-11	3.48105	3.244e-10	4.24034	1.2048e-09	4.48712	4.087e-09	4.69682	7.652e-09	4.92999	1.4755e-08
	4.31462	-1.898e-11	3.48432	3.446e-10	4.2508	1.2337e-09	4.50005	4.08e-09	4.71143	7.697e-09	4.94731	1.4595e-08
	4.32395	-1.888e-11	3.4876	3.238e-10	4.26148	1.2671e-09	4.51304	3.971e-09	4.72679	7.627e-09	4.96524	1.4583e-08
	4.33351	-3.227e-11	3.49089	3.319e-10	4.27223	1.2098e-09	4.52591	3.988e-09	4.74158	7.602e-09	4.98281	1.4555e-08
	4.34254	-1.54e-11	3.4943	3.042e-10	4.28284	1.2117e-09	4.53906	4.014e-09	4.75715	7.561e-09	5.0005	1.449e-08
	4.35237	2.202e-11	3.49748	2.943e-10	4.29369	1.1639e-09	4.55208	3.904e-09	4.77236	7.59e-09	5.01857	1.445e-08
	4.36167	-1.688e-11	3.50091	3.142e-10	4.30404	1.2103e-09	4.56558	3.96e-09	4.7879	7.513e-09	5.03575	1.4396e-08
	4.3712	1.296e-11	3.50422	3.149e-10	4.31518	1.2181e-09	4.57875	4.015e-09	4.80284	7.475e-09	5.05433	1.4325e-08
	4.38078	-1.168e-11	3.50754	3.353e-10	4.32563	1.1945e-09	4.592	3.914e-09	4.81858	7.463e-09	5.07254	1.4261e-08
	4.39039	-7.28e-12	3.51074	3.262e-10	4.33633	1.1985e-09	4.60532	3.9e-09	4.83395	7.506e-09	5.09087	1.4284e-08
	4.39967	-1.368e-11	3.51444	3.061e-10	4.34726	1.187e-09	4.61872	3.875e-09	4.84919	7.364e-09	5.10986	1.4173e-08
	4.40937	1.801e-11	3.51778	3.063e-10	4.35806	1.1938e-09	4.63199	3.858e-09	4.86476	7.335e-09	5.12821	1.4173e-08
	4.41911	-1.662e-11	3.52113	3.109e-10	4.36853	1.19e-09	4.64576	3.856e-09	4.87995	7.269e-09	5.14668	1.4161e-08
	4.42889	-3.06e-12	3.5241	2.99e-10	4.37943	1.1889e-09	4.65896	3.791e-09	4.8962	7.276e-09	5.16582	1.4106e-08
	4.43853	7.03e-12	3.52746	2.868e-10	4.39039	1.1775e-09	4.67268	3.832e-09	4.91135	7.244e-09	5.18457	1.3994e-08
	4.448	8.3e-13	3.53082	3.336e-10	4.40141	1.1654e-09	4.68604	3.772e-09	4.92781	7.172e-09	5.20318	1.3816e-08
	4.45752	1.06e-11	3.53444	3.074e-10	4.41248	1.1766e-09	4.69947	3.765e-09	4.94364	7.209e-09	5.22193	1.3883e-08
	4.46728	-1.336e-11	3.53782	2.969e-10	4.4236	1.1975e-09	4.71365	3.793e-09	4.95909	7.157e-09	5.24082	1.3816e-08
	4.47688	1.67e-11	3.54108	3.16e-10	4.43479	1.1593e-09	4.72724	3.788e-09	4.97488	7.129e-09	5.25984	1.3754e-08
	4.48672	1.043e-11	3.54447	3.316e-10	4.44603	1.165e-09	4.74091	3.768e-09	4.99102	7.121e-09	5.27927	1.3678e-08
	4.4962	2.316e-11	3.54786	2.818e-10	4.45712	1.1602e-09	4.75466	3.749e-09	5.00651	7.093e-09	5.29829	1.365e-08
	4.50613	-1.949e-11	3.55114	3.003e-10	4.46788	1.1516e-09	4.76849	3.747e-09	5.0226	7.091e-09	5.31745	1.3521e-08
	4.5159	-2.838e-11	3.55454	3.031e-10	4.47908	1.1609e-09	4.78217	3.757e-09	5.03854	7.025e-09	5.33675	1.3488e-08
	4.5255	1.107e-11	3.55796	2.738e-10	4.49035	1.1377e-09	4.79616	3.696e-09	5.05459	6.971e-09	5.35647	1.3434e-08
	4.53556	3.662e-11	3.56125	2.913e-10	4.50167	1.107e-09	4.81	3.659e-09	5.07099	6.982e-09	5.37663	1.3373e-08
	4.54525	1.351e-11	3.56468	2.623e-10	4.51284	1.1416e-09	4.82393	3.705e-09	5.08699	6.914e-09	5.39636	1.3307e-08
	4.55519	1.345e-11	3.56812	2.904e-10	4.52427	1.1188e-09	4.8377	3.641e-09	5.10308	6.882e-09	5.41594	1.3216e-08
	4.56517	-1.493e-11	3.57143	2.928e-10	4.53618	1.1233e-09	4.85154	3.64e-09	5.11954	6.817e-09	5.43567	1.3187e-08
	4.57519	-3.61e-12	3.57488	3.05e-10	4.54711	1.1388e-09	4.86571	3.596e-09	5.13611	6.844e-09	5.45613	1.3068e-08
	4.58484	-3.77e-12	3.57833	2.607e-10	4.55851	1.1344e-09	4.87972	3.646e-09	5.15278	6.807e-09	5.47585	1.2923e-08
	4.59495	-1.555e-11	3.58179	2.771e-10	4.56997	1.1067e-09	4.89356	3.539e-09	5.16956	6.756e-09	5.49662	1.2883e-08
	4.60469	1.18e-12	3.58513	3.092e-10	4.58148	1.1061e-09	4.90822	3.521e-09	5.18592	6.714e-09	5.51724	1.271e-08
	4.6151	1.729e-11	3.5886	2.613e-10	4.59306	1.1199e-09	4.92223	3.631e-09	5.20237	6.738e-09	5.53741	1.2469e-08
	4.62513	5.05e-12	3.59208	2.8e-10	4.60448	1.1029e-09	4.93705	3.536e-09	5.21921	6.675e-09	5.55833	1.1992e-08
	4.63499	1.288e-11	3.59518	2.928e-10	4.61617	1.1002e-09	4.95123	3.489e-09	5.23615	6.629e-09	5.57911	1.1723e-08
	4.64511	2.17e-12	3.59868	2.992e-10	4.6277	1.0981e-09	4.96549	3.472e-09	5.25265	6.573e-09	5.5991	1.1705e-08
	4.65484	-1.447e-11	3.60218	3.149e-10	4.63929	1.0776e-09	4.97983	3.487e-09	5.26981	6.561e-09	5.62019	1.1606e-08
	4.66483	-1.616e-11	3.60568	2.879e-10	4.65095	1.1182e-09	4.995	3.455e-09	5.28709	6.543e-09	5.64079	1.1529e-08
	4.67486	1.286e-11	3.60907	2.638e-10	4.66222	1.1096e-09	5.00952	3.433e-09	5.30391	6.485e-09	5.66155	1.1486e-08
	4.68494	-2.638e-11	3.61259	2.864e-10	4.67355	1.1029e-09	5.02386	3.423e-09	5.32028	6.506e-09	5.68343	1.1362e-08
	4.69462	1.595e-11	3.61598	2.776e-10	4.68538	1.1319e-09	5.0388	3.413e-09	5.3376	6.433e-09	5.70451	1.1285e-08
	4.70478	-1.858e-11	3.61952	2.753e-10	4.69704	1.0839e-09	5.05357	3.418e-09	5.35447	6.415e-09	5.72541	1.1246e-08
	4.71476	-1.72e-12	3.62306	2.931e-10	4.70898	1.0816e-09	5.06868	3.347e-09	5.37201	6.373e-09	5.7468	1.1161e-08
	4.72478	-1.275e-11	3.62647	2.63e-10	4.72099	1.073e-09	5.08363	3.394e-09	5.38967	6.369e-09	5.76768	1.1066e-08
	4.73485	1.355e-11	3.6299	2.885e-10	4.73283	1.0679e-09	5.09866	3.357e-09	5.40687	6.318e-09	5.78938	1.1014e-08
	4.74473	-2.147e-11	3.63346	2.934e-10	4.74451	1.0897e-09	5.11352	3.358e-09	5.42446	6.285e-09	5.81058	1.0984e-08
	4.75489	-1.45e-12	3.63689	2.715e-10	4.75647	1.0619e-09	5.12899	3.321e-09	5.44247	6.28e-09	5.83226	1.0918e-08
	4.76463	-2.307e-11	3.64047	2.751e-10	4.76849	1.0654e-09	5.14403	3.279e-09	5.4606	6.272e-09	5.85377	1.0783e-08
	4.77487	2.629e-11	3.64392	2.752e-10	4.7808	1.0452e-09	5.15889	3.244e-09	5.47795	6.241e-09	5.87579	1.0705e-08
	4.78469	6.68e-12	3.64737	2.627e-10	4.79249	1.0589e-09	5.17438	3.279e-09	5.49662	6.215e-09	5.89692	1.0634e-08
	4.79501	2.55e-12	3.65083	2.762e-10	4.80469	1.0615e-09	5.18941	3.264e-09	5.51481	6.163e-09	5.91926	1.0574e-08
	4.80515	-1.245e-11	3.6543	2.641e-10	4.81672	1.0505e-09	5.20508	3.207e-09	5.53312	6.164e-09	5.94177	1.0532e-08
	4.81533	1.652e-11	3.65791	2.63e-10	4.82882	1.0435e-09	5.22057	3.226e-09	5.55155	6.095e-09	5.9641	1.045e-08
	4.82556	9.22e-12	3.66139	2.64e-10	4.84097	1.0303e-09	5.23533	3.161e-09	5.56979	6.06e-09	5.98623	1.0369e-08
	4.83536	-1.919e-11	3.66488	2.483e-10	4.85319	1.0138e-09	5.25072	3.201e-09	5.58847	6.058e-09	6.00925	1.0285e-08
	4.84543	1.31e-11	3.66838	2.639e-10	4.86547	1.0496e-09	5.26648	3.162e-09	5.60695	6.041e-09	6.03136	1.0256e-08
	4.85578	3.05e-12	3.67188	2.671e-10	4.87757	1.0272e-09	5.28206	3.166e-09	5.62556	5.982e-09	6.05364	1.0166e-08
	4.86594	1.353e-11	3.67552	2.348e-10	4.89045	1.0011e-09	5.29745	3.135e-09	5.64366	6.01e-09	6.07681	1.0143e-08
	4.87615	-4.8e-12	3.67931	2.69e-10	4.90268	1.0142e-09	5.31265	3.127e-09	5.66251	5.911e-09	6.09942	1.0119e-08
	4.88639	1.531e-11	3.68283	2.505e-10	4.91545	1.0235e-09	5.32822	3.111e-09	5.68117	5.89e-09	6.12257	1.0027e-08
	4.89692	-1.84e-12	3.68609	2.533e-10	4.92781	1.0069e-09	5.34388	3.105e-09	5.69963	5.878e-09	6.1459	9.946e-09
	4.90677	1.493e-11	3.68963	2.527e-10	4.93998	9.947e-10	5.35934	3.103e-09	5.71788	5.831e-09	6.16903	9.936e-09
	4.91715	9e-14	3.69344	2.596e-10	4.95295	1.0156e-09	5.37548	3.044e-09	5.73723	5.819e-09	6.19233	9.902e-09
	4.92732	1.264e-11	3.69699	2.426e-10	4.96549	9.978e-10	5.39113	3.137e-09	5.75606	5.792e-09	6.21581	9.835e-09
	4.93778	-1.75e-11	3.70055	2.453e-10	4.97834	1.018e-09	5.40716	3.06e-09	5.77467	5.762e-09	6.23869	9.823e-09
	4.94805	-1.476e-11	3.70425	2.348e-10	4.99027	1.0102e-09	5.42299	3.023e-09	5.79408	5.715e-09	6.26253	9.733e-09
	4.95835	-1.445e-11	3.7081	2.289e-10	5.003	9.974e-10	5.43922	3.026e-09	5.81328	5.699e-09	6.28615	9.709e-09
	4.96894	-1.375e-11	3.71168	2.542e-10	5.01555	1.0221e-09	5.45524	3.011e-09	5.83192	5.667e-09	6.30994	9.655e-09
	4.97934	-5.5e-12	3.71526	2.516e-10	5.02816	1.0019e-09	5.47166	2.972e-09	5.85172	5.634e-09	6.33433	9.602e-09
	4.98977	1.079e-11	3.71885	2.49e-10	5.04083	9.951e-10	5.48757	2.963e-09	5.87165	5.636e-09	6.35809	9.546e-09
	5.00025	1.918e-11	3.72245	2.684e-10	5.05357	9.488e-10	5.50327	2.915e-09	5.89136	5.587e-09	6.38284	9.506e-09
	5.01077	-4.07e-12	3.7262	2.207e-10	5.06663	9.606e-10	5.51998	2.96e-09	5.91121	5.537e-09	6.40697	9.463e-09
	5.02134	-1.697e-11	3.72967	2.504e-10	5.07949	9.616e-10	5.53618	2.933e-09	5.9312	5.541e-09	6.43087	9.436e-09
	5.03195	1.156e-11	3.73329	2.543e-10	5.09269	9.605e-10	5.55216	2.885e-09	5.95132	5.487e-09	6.45578	9.406e-09
	5.04261	-1.743e-11	3.73692	2.521e-10	5.10569	9.581e-10	5.56855	2.917e-09	5.97086	5.47e-09	6.48004	9.347e-09
	5.05331	-1.423e-11	3.7407	2.596e-10	5.11876	9.559e-10	5.58534	2.882e-09	5.99125	5.446e-09	6.50407	9.32e-09
	5.06406	-1.5574e-11	3.74434	2.53e-10	5.13189	9.75e-10	5.60193	2.86e-09	6.01178	5.367e-09	6.52955	9.265e-09
	5.07485	6.87e-12	3.74799	2.085e-10	5.1443	9.28e-10	5.61829	2.853e-09	6.03173	5.363e-09	6.5548	9.193e-09
	5.08595	6.6e-13	3.7515	2.411e-10	5.1581	9.297e-10	5.63444	2.858e-09	6.0518	5.349e-09	6.57938	9.157e-09
	5.09684	9.84e-12	3.75516	2.531e-10	5.17117	9.313e-10	5.65099	2.833e-09	6.07238	5.265e-09	6.60458	9.146e-09
	5.10751	-1.353e-11	3.75883	2.571e-10	5.1843	9.264e-10	5.66829	2.794e-09	6.09273	5.282e-09	6.62954	9.163e-09
	5.11849	-1.357e-11	3.76279	2.561e-10	5.19751	9.214e-10	5.68537	2.804e-09	6.11322	5.247e-09	6.65469	9.103e-09
	5.12952	-8.8e-12	3.76648	2.035e-10	5.21023	9.313e-10	5.70223	2.798e-09	6.13422	5.218e-09	6.68003	9.043e-09
	5.1406	7.41e-12	3.77017	2.472e-10	5.2233	9.103e-10	5.71886	2.759e-09	6.15498	5.225e-09	6.70511	9.031e-09
	5.15119	5.87e-12	3.77387	2.289e-10	5.2367	9.215e-10	5.73559	2.743e-09	6.17551	5.174e-09	6.73038	8.961e-09
	5.16236	5.31e-12	3.77758	2.257e-10	5.25045	9.25e-10	5.75308	2.737e-09	6.19655	5.132e-09	6.75676	8.94e-09
	5.17331	-1.041e-11	3.78115	2.321e-10	5.26316	9.119e-10	5.76967	2.741e-09	6.21775	5.112e-09	6.78288	8.888e-09
	5.18457	3.83e-12	3.78487	2.3e-10	5.27649	9.094e-10	5.78737	2.728e-09	6.23869	5.088e-09	6.80921	8.852e-09
	5.19561	7.1e-13	3.78845	2.384e-10	5.29045	8.971e-10	5.80417	2.702e-09	6.25939	5.066e-09	6.83527	8.824e-09
	5.20698	-6.5e-12	3.79233	2.299e-10	5.30363	9.109e-10	5.82174	2.712e-09	6.28101	4.988e-09	6.86248	8.788e-09
	5.21812	1.099e-11	3.79593	2.487e-10	5.31717	9.008e-10	5.83976	2.689e-09	6.30279	4.994e-09	6.88848	8.737e-09
	5.22931	-1.468e-11	3.79997	2.341e-10	5.33049	8.99e-10	5.85754	2.67e-09	6.32391	4.995e-09	6.91563	8.711e-09
	5.24082	1.065e-11	3.80373	2.538e-10	5.34416	8.91e-10	5.87544	2.641e-09	6.34639	5.015e-09	6.94203	8.647e-09
	5.2521	3.4e-12	3.80749	2.457e-10	5.35762	8.91e-10	5.89379	2.654e-09	6.36821	4.902e-09	6.96864	8.645e-09
	5.26343	-2.26e-12	3.81112	2.401e-10	5.37115	8.781e-10	5.91191	2.6e-09	6.39018	4.873e-09	6.99594	8.574e-09
	5.27482	1.966e-11	3.8149	1.981e-10	5.38532	8.788e-10	5.93014	2.62e-09	6.41272	4.854e-09	7.02247	8.577e-09
	5.28625	1.082e-11	3.81869	2.008e-10	5.39898	8.9e-10	5.94778	2.584e-09	6.43501	4.802e-09	7.0502	8.488e-09
	5.29773	-1.415e-11	3.82234	2.201e-10	5.41331	8.687e-10	5.96588	2.611e-09	6.45703	4.79e-09	7.07814	8.463e-09
	5.30926	-6.41e-12	3.82599	2.256e-10	5.42711	8.646e-10	5.98444	2.543e-09	6.4792	4.759e-09	7.1053	8.432e-09
	5.32085	-1.461e-11	3.8298	2.39e-10	5.44129	8.57e-10	6.0024	2.541e-09	6.50195	4.789e-09	7.13318	8.402e-09
	5.3322	-1.62e-11	3.83391	2.455e-10	5.45584	8.663e-10	6.02047	2.534e-09	6.52486	4.74e-09	7.16076	8.418e-09
	5.34388	1.4e-13	3.83774	2.049e-10	5.46926	8.689e-10	6.03901	2.502e-09	6.54707	4.72e-09	7.18856	8.372e-09
	5.3559	1.321e-11	3.84143	2.345e-10	5.48396	8.567e-10	6.0573	2.507e-09	6.5703	4.696e-09	7.21709	8.334e-09
	5.36711	5.63e-12	3.84527	2.266e-10	5.49813	8.51e-10	6.07607	2.528e-09	6.59326	4.636e-09	7.24585	8.295e-09
	5.37895	1.3746e-11	3.84911	2.175e-10	5.51207	8.472e-10	6.09422	2.472e-09	6.61594	4.624e-09	7.27379	8.232e-09
	5.39084	7.34e-12	3.85327	2.44e-10	5.52639	8.428e-10	6.11247	2.475e-09	6.63922	4.586e-09	7.30247	8.233e-09
	5.40336	1.078e-11	3.85698	2.404e-10	5.54047	8.589e-10	6.13158	2.443e-09	6.66356	4.571e-09	7.33299	8.149e-09
	5.41506	-1.876e-11	3.86085	2.355e-10	5.55494	8.56e-10	6.15006	2.45e-09	6.68717	4.537e-09	7.36214	8.1e-09
	5.42682	-5.92e-12	3.86473	2.212e-10	5.56917	8.192e-10	6.16865	2.472e-09	6.71051	4.55e-09	7.39208	8.109e-09
	5.43892	-1.605e-11	3.86847	2.134e-10	5.58347	8.237e-10	6.18697	2.436e-09	6.73446	4.511e-09	7.4228	8.049e-09
	5.45078	-1.484e-11	3.87237	2.173e-10	5.59785	8.111e-10	6.20617	2.421e-09	6.75813	4.484e-09	7.45212	8e-09
	5.46299	-1.035e-11	3.87657	2.404e-10	5.6123	8.264e-10	6.2251	2.433e-09	6.78242	4.435e-09	7.48279	7.957e-09
	5.47495	-7.88e-12	3.88033	2.29e-10	5.62683	8.074e-10	6.24415	2.373e-09	6.80735	4.399e-09	7.51371	7.954e-09
	5.48727	3.25e-12	3.88425	2.272e-10	5.64111	8.101e-10	6.26292	2.358e-09	6.83153	4.394e-09	7.54432	7.887e-09
	5.49874	1.254e-11	3.88802	2.344e-10	5.65579	8.253e-10	6.2818	2.383e-09	6.85683	4.372e-09	7.57404	7.856e-09
	5.51086	1.46e-11	3.89196	2.039e-10	5.67054	8.069e-10	6.30159	2.332e-09	6.88184	4.364e-09	7.6063	7.81e-09
	5.52303	1.246e-11	3.89575	2.47e-10	5.68505	7.944e-10	6.32071	2.312e-09	6.90608	4.324e-09	7.6365	7.785e-09
	5.53526	5.76e-12	3.89955	2.127e-10	5.69963	8.017e-10	6.33995	2.334e-09	6.93097	4.285e-09	7.66754	7.771e-09
	5.54754	-1.5017e-11	3.90381	2.305e-10	5.71429	8.075e-10	6.3593	2.32e-09	6.95604	4.268e-09	7.69823	7.685e-09
	5.55988	-1.179e-11	3.90762	2.311e-10	5.72902	7.999e-10	6.37836	2.337e-09	6.98129	4.254e-09	7.73096	7.696e-09
	5.57258	8.98e-12	3.91144	2.154e-10	5.74383	7.983e-10	6.39795	2.296e-09	7.00722	4.211e-09	7.76156	7.627e-09
	5.58503	-3.42e-12	3.91527	2.125e-10	5.75871	8.052e-10	6.41725	2.316e-09	7.03185	4.191e-09	7.79302	7.602e-09
	5.59754	1.363e-11	3.91911	2.127e-10	5.77367	7.796e-10	6.43666	2.288e-09	7.05766	4.167e-09	7.82534	7.556e-09
	5.60978	-1.163e-11	3.92341	2.036e-10	5.78905	7.978e-10	6.45661	2.273e-09	7.08416	4.147e-09	7.85669	7.502e-09
	5.6224	-1.014e-11	3.92711	2.15e-10	5.80417	7.969e-10	6.47626	2.3e-09	7.10985	4.168e-09	7.8883	7.515e-09
	5.63476	-6.27e-12	3.93113	2.113e-10	5.81903	7.897e-10	6.49604	2.222e-09	7.13521	4.123e-09	7.92267	7.458e-09
	5.64748	6.38e-12	3.93499	2.134e-10	5.83431	7.796e-10	6.51551	2.233e-09	7.16178	4.121e-09	7.95482	7.445e-09
	5.65995	-5.76e-12	3.93887	2.105e-10	5.84966	7.762e-10	6.53595	2.22e-09	7.18804	4.098e-09	7.98722	7.383e-09
	5.67279	1.613e-11	3.94306	2.276e-10	5.8651	7.701e-10	6.55566	2.202e-09	7.21345	4.064e-09	8.02118	7.385e-09
	5.68569	1.481e-11	3.94695	2.001e-10	5.88028	7.848e-10	6.57635	2.181e-09	7.23956	4.059e-09	8.05412	7.302e-09
	5.69833	9.61e-12	3.95085	2.032e-10	5.89623	7.654e-10	6.59674	2.178e-09	7.26586	3.992e-09	8.08734	7.29e-09
	5.71102	1.3261e-11	3.95476	2.026e-10	5.91121	7.502e-10	6.61682	2.203e-09	7.29288	4.006e-09	8.12084	7.247e-09
	5.72377	1.464e-11	3.95867	1.781e-10	5.92733	7.58e-10	6.63702	2.146e-09	7.31957	3.953e-09	8.15461	7.191e-09
	5.73691	-8.34e-12	3.96291	1.988e-10	5.94283	7.622e-10	6.65735	2.14e-09	7.347	3.919e-09	8.188	7.152e-09
	5.74977	-1.371e-11	3.96668	2.219e-10	5.95806	7.476e-10	6.67824	2.151e-09	7.37409	3.884e-09	8.22301	7.124e-09
	5.76269	6.14e-12	3.97078	2.046e-10	5.97407	7.612e-10	6.69882	2.13e-09	7.40192	3.905e-09	8.25696	7.095e-09
	5.77534	-1.729e-11	3.97504	2.091e-10	5.98982	7.267e-10	6.71998	2.146e-09	7.42997	3.924e-09	8.29187	7.087e-09
	5.78804	1.276e-11	3.97883	2.11e-10	6.00528	7.451e-10	6.74082	2.096e-09	7.45712	3.823e-09	8.32709	6.993e-09
	5.80114	1.465e-11	3.98311	2.121e-10	6.02119	7.385e-10	6.76133	2.111e-09	7.48447	3.843e-09	8.3619	7.018e-09
	5.81395	1.5011e-11	3.98708	2.025e-10	6.03719	7.564e-10	6.78242	2.079e-09	7.51258	3.779e-09	8.39772	6.968e-09
	5.82683	1.362e-11	3.99106	2.023e-10	6.0529	7.266e-10	6.80411	2.079e-09	7.54034	3.818e-09	8.43313	6.979e-09
	5.83976	-1.594e-11	3.99537	2.083e-10	6.0687	7.372e-10	6.82501	2.046e-09	7.5683	3.731e-09	8.46812	6.92e-09
	5.85274	2.017e-11	3.9992	2.003e-10	6.08532	7.193e-10	6.8465	2.063e-09	7.59705	3.73e-09	8.50557	6.868e-09
	5.86579	-1.318e-11	4.0032	2.379e-10	6.10054	7.331e-10	6.8686	2.068e-09	7.62486	3.74e-09	8.54263	6.819e-09
	5.8782	-1.298e-11	4.00737	2.254e-10	6.11658	7.47e-10	6.89037	2.042e-09	7.65345	3.724e-09	8.57854	6.777e-09
	5.89136	1.034e-11	4.01139	2.237e-10	6.13271	7.247e-10	6.91276	2.032e-09	7.68344	3.663e-09	8.61475	6.778e-09
	5.90423	1.114e-11	4.01526	1.946e-10	6.14931	7.1e-10	6.93481	2.051e-09	7.71188	3.643e-09	8.65202	6.751e-09
	5.91751	4.56e-12	4.01962	2.144e-10	6.16561	7.096e-10	6.95652	2.032e-09	7.74114	3.626e-09	8.68885	6.686e-09
	5.93049	7.18e-12	4.0235	1.976e-10	6.18162	7.132e-10	6.97837	2.032e-09	7.7694	3.656e-09	8.726	6.636e-09
	5.94354	3.35e-12	4.02755	2.073e-10	6.19771	7.139e-10	7.00182	1.964e-09	7.79849	3.558e-09	8.76501	6.608e-09
	5.95735	-6.93e-12	4.03145	2.078e-10	6.21427	7.008e-10	7.02494	2.008e-09	7.82779	3.561e-09	8.80282	6.605e-09
	5.97015	1.162e-11	4.03535	2.123e-10	6.23053	6.877e-10	7.04722	1.986e-09	7.85731	3.543e-09	8.84017	6.546e-09
	5.98337	1.332e-11	4.03975	2.027e-10	6.24688	7.091e-10	7.06964	1.9809e-09	7.88768	3.544e-09	8.87784	6.494e-09
	5.99664	-9.77e-12	4.04367	2.018e-10	6.26331	6.887e-10	7.0927	1.9511e-09	7.9164	3.504e-09	8.91583	6.505e-09
	6.01034	-8.99e-12	4.04776	1.913e-10	6.27983	6.913e-10	7.11642	1.955e-09	7.9466	3.467e-09	8.95496	6.428e-09
	6.02337	-1.5272e-11	4.0517	2.137e-10	6.29683	6.77e-10	7.13878	1.9435e-09	7.97639	3.472e-09	8.99361	6.427e-09
	6.03719	1.033e-11	4.05597	2.099e-10	6.31393	6.957e-10	7.16178	1.9293e-09	8.00705	3.447e-09	9.03179	6.349e-09
	6.0507	1.102e-11	4.05992	2.121e-10	6.33152	6.781e-10	7.18546	1.9163e-09	8.03729	3.415e-09	9.07112	6.358e-09
	6.06391	-3.99e-12	4.06405	1.956e-10	6.3484	6.77e-10	7.20877	1.9329e-09	8.06777	3.4e-09	9.11079	6.312e-09
	6.07755	-1.017e-11	4.06802	1.888e-10	6.36618	6.824e-10	7.23275	1.8961e-09	8.09848	3.374e-09	9.15081	6.294e-09
	6.09125	1.295e-11	4.07232	1.965e-10	6.38284	6.931e-10	7.25689	1.9006e-09	8.1281	3.342e-09	9.19033	6.242e-09
	6.10463	-7.04e-12	4.07664	1.891e-10	6.4	6.763e-10	7.28014	1.8902e-09	8.15927	3.363e-09	9.23191	6.189e-09
	6.1177	-8.3e-12	4.08063	1.811e-10	6.41725	6.671e-10	7.30514	1.8921e-09	8.19068	3.355e-09	9.27128	6.186e-09
	6.13158	-1.051e-11	4.08497	1.92e-10	6.43501	6.568e-10	7.3303	1.869e-09	8.22166	3.315e-09	9.31185	6.144e-09
	6.14477	-1.54e-11	4.08914	2e-10	6.45203	6.702e-10	7.3551	1.8551e-09	8.25287	3.277e-09	9.35279	6.102e-09
	6.15839	-1.071e-11	4.09316	1.823e-10	6.46956	6.626e-10	7.38007	1.8541e-09	8.28432	3.285e-09	9.39496	6.14e-09
	6.17208	5.29e-12	4.09752	1.738e-10	6.48677	6.62e-10	7.40466	1.8298e-09	8.31601	3.26e-09	9.43485	6.035e-09
	6.18544	1.512e-11	4.10189	2.227e-10	6.50407	6.575e-10	7.42997	1.8411e-09	8.34725	3.228e-09	9.47688	6.02e-09
	6.19886	1.262e-11	4.10593	1.849e-10	6.52146	6.81e-10	7.45434	1.8255e-09	8.37872	3.245e-09	9.51746	6.035e-09
	6.21234	1.336e-11	4.10998	1.886e-10	6.53894	6.981e-10	7.47999	1.8225e-09	8.41114	3.227e-09	9.5584	5.988e-09
	6.22587	-2.1462e-11	4.11455	1.937e-10	6.55652	6.521e-10	7.50582	1.8168e-09	8.44309	3.196e-09	9.60061	5.927e-09
	6.23986	-6.48e-12	4.11862	1.849e-10	6.57419	6.567e-10	7.53012	1.8037e-09	8.47458	3.186e-09	9.6432	5.863e-09
	6.25313	-1.067e-11	4.12303	1.817e-10	6.59239	6.593e-10	7.55515	1.7892e-09	8.50774	3.165e-09	9.68429	5.905e-09
	6.26684	1.086e-11	4.12712	1.861e-10	6.60982	6.529e-10	7.5815	1.7754e-09	8.54044	3.145e-09	9.72763	5.849e-09
	6.28022	-1.734e-11	4.13121	1.929e-10	6.62778	6.563e-10	7.6063	1.7772e-09	8.57412	3.097e-09	9.76944	5.811e-09
	6.29445	1.898e-11	4.13565	1.928e-10	6.6454	6.417e-10	7.63242	1.7571e-09	8.60733	3.108e-09	9.81354	5.775e-09
	6.30875	1.074e-11	4.13993	1.765e-10	6.664	6.343e-10	7.65814	1.7558e-09	8.6423	3.09e-09	9.8561	5.706e-09
	6.32311	6.26e-12	4.14405	1.926e-10	6.68181	6.407e-10	7.68344	1.7515e-09	8.67604	3.097e-09	9.89805	5.746e-09
	6.33673	1.561e-11	4.14852	1.931e-10	6.70017	6.341e-10	7.70951	1.7367e-09	8.70928	3.059e-09	9.94233	5.685e-09
	6.35082	2.2053e-11	4.15265	1.861e-10	6.71817	6.292e-10	7.73515	1.7397e-09	8.74355	3.039e-09	9.98901	5.641e-09
	6.36497	-4.14e-12	4.15679	1.73e-10	6.73627	6.368e-10	7.76096	1.7113e-09	8.77732	3.043e-09	10.0333	5.655e-09
	6.37877	-5.04e-12	4.16129	1.798e-10	6.75447	6.199e-10	7.78756	1.7084e-09	8.81213	3.038e-09	10.0791	5.612e-09
	6.39223	3.58e-12	4.16528	1.655e-10	6.77369	6.286e-10	7.81372	1.6951e-09	8.84643	2.991e-09	10.1252	5.599e-09
	6.40615	1.0322e-11	4.16979	1.753e-10	6.79302	6.301e-10	7.84006	1.6813e-09	8.88021	2.963e-09	10.1703	5.543e-09
	6.42096	-1.014e-11	4.17432	1.918e-10	6.8106	6.299e-10	7.86782	1.6659e-09	8.91504	2.963e-09	10.2158	5.498e-09
	6.43501	1.3234e-11	4.17885	1.856e-10	6.8292	6.307e-10	7.89453	1.672e-09	8.95095	2.945e-09	10.2629	5.481e-09
	6.44912	1.057e-11	4.18305	1.937e-10	6.84838	6.293e-10	7.92205	1.6753e-09	8.98553	2.946e-09	10.3076	5.454e-09
	6.46287	-1.302e-11	4.1876	1.704e-10	6.86766	6.133e-10	7.94913	1.6534e-09	9.02201	2.859e-09	10.3545	5.383e-09
	6.4771	8.07e-12	4.19164	1.764e-10	6.88658	6.054e-10	7.97703	1.6365e-09	9.05715	2.871e-09	10.4025	5.397e-09
	6.4914	4.09e-12	4.19622	1.749e-10	6.90512	6.064e-10	8.00448	1.6191e-09	9.09339	2.892e-09	10.4505	5.351e-09
	6.50533	9.95e-12	4.20045	1.701e-10	6.92521	6.018e-10	8.03277	1.6368e-09	9.13075	2.882e-09	10.4985	5.352e-09
	6.52018	2.016e-11	4.20486	1.786e-10	6.94396	6.036e-10	8.05997	1.6233e-09	9.1659	2.852e-09	10.5466	5.311e-09
	6.53424	2.142e-11	4.20911	1.85e-10	6.9633	6.001e-10	8.088	1.6171e-09	9.20217	2.837e-09	10.5951	5.287e-09
	6.54879	1.6169e-11	4.21372	1.865e-10	6.98227	6.102e-10	8.11557	1.5987e-09	9.24044	2.831e-09	10.6424	5.282e-09
	6.56297	-1.881e-11	4.21781	1.685e-10	7.00084	5.875e-10	8.14399	1.6021e-09	9.27816	2.794e-09	10.691	5.235e-09
	6.57722	1.684e-11	4.22244	1.679e-10	7.0205	5.921e-10	8.17261	1.578e-09	9.31532	2.793e-09	10.74	5.219e-09
	6.59196	-1.743e-11	4.22654	1.674e-10	7.03977	5.832e-10	8.20075	1.5849e-09	9.35366	2.764e-09	10.7884	5.15e-09
	6.60633	4.66e-12	4.23119	1.804e-10	7.05916	5.846e-10	8.23045	1.5591e-09	9.39144	2.743e-09	10.8384	5.144e-09
	6.62076	7.81e-12	4.23567	1.825e-10	7.07814	5.81e-10	8.25832	1.5701e-09	9.4304	2.714e-09	10.8885	5.085e-09
	6.63526	1.8e-13	4.2398	1.6e-10	7.09874	5.924e-10	8.28775	1.5589e-09	9.4679	2.73e-09	10.9378	5.058e-09
	6.64982	1.167e-11	4.24448	1.72e-10	7.11794	6.01e-10	8.3167	1.541e-09	9.50661	2.679e-09	10.9872	5.055e-09
	6.66445	9.3e-12	4.24863	1.706e-10	7.13827	5.759e-10	8.34655	1.5409e-09	9.54563	2.685e-09	11.038	4.99e-09
	6.68003	3.67e-12	4.25315	1.586e-10	7.15768	5.704e-10	8.37661	1.5329e-09	9.58589	2.66e-09	11.0877	5.011e-09
	6.69478	-1.87e-12	4.25786	1.572e-10	7.17721	5.57e-10	8.40548	1.519e-09	9.62464	2.649e-09	11.1371	5.007e-09
	6.70961	6.76e-12	4.26239	1.618e-10	7.19683	5.877e-10	8.43455	1.5126e-09	9.66464	2.623e-09	11.1881	4.951e-09
	6.7245	-1.27e-12	4.26658	1.681e-10	7.21657	5.714e-10	8.46525	1.5177e-09	9.70591	2.603e-09	11.2382	4.9e-09
	6.739	7.05e-12	4.27077	1.852e-10	7.23641	5.914e-10	8.49473	1.4973e-09	9.74564	2.6e-09	11.2901	4.932e-09
	6.75493	-5.55e-12	4.27533	1.668e-10	7.25637	5.848e-10	8.52588	1.4856e-09	9.78665	2.591e-09	11.342	4.875e-09
	6.76956	-1.311e-11	4.27991	2.026e-10	7.2759	5.681e-10	8.55652	1.4843e-09	9.82608	2.549e-09	11.3928	4.829e-09
	6.78472	7.47e-12	4.28449	1.764e-10	7.29607	5.723e-10	8.58664	1.4684e-09	9.8668	2.577e-09	11.4454	4.827e-09
	6.79995	7.06e-12	4.28872	1.331e-10	7.31636	5.836e-10	8.61772	1.4627e-09	9.90688	2.526e-09	11.4985	4.76e-09
	6.81524	-5.47e-12	4.29332	1.733e-10	7.33676	5.51e-10	8.64902	1.4532e-09	9.94728	2.548e-09	11.5511	4.761e-09
	6.8306	-8.59e-12	4.29793	1.679e-10	7.35673	5.569e-10	8.6798	1.4537e-09	9.99101	2.478e-09	11.6055	4.747e-09
	6.84556	-1.529e-11	4.30256	1.688e-10	7.37735	5.437e-10	8.71156	1.4426e-09	10.0322	2.482e-09	11.6591	4.702e-09
	6.86059	-1.591e-11	4.30682	1.684e-10	7.39754	5.046e-10	8.74202	1.4394e-09	10.0741	2.481e-09	11.7148	4.677e-09
	6.87616	1.345e-11	4.31109	1.514e-10	7.4184	5.479e-10	8.77424	1.4366e-09	10.1165	2.484e-09	11.7705	4.681e-09
	6.89132	-1.309e-11	4.31555	1.627e-10	7.43937	5.388e-10	8.80514	1.4412e-09	10.1602	2.504e-09	11.8282	4.624e-09
	6.90655	8.53e-12	4.31984	1.639e-10	7.46046	5.557e-10	8.83783	1.4049e-09	10.2016	2.422e-09	11.8835	4.601e-09
	6.92185	-1.979e-11	4.32414	1.567e-10	7.48111	5.523e-10	8.86997	1.4032e-09	10.2456	2.432e-09	11.9403	4.575e-09
	6.9377	5.35e-12	4.32882	1.59e-10	7.50244	5.585e-10	8.90155	1.4117e-09	10.2887	2.402e-09	11.9976	4.553e-09
	6.95265	-1.051e-11	4.33294	1.589e-10	7.52389	5.502e-10	8.93256	1.3906e-09	10.3321	2.411e-09	12.0537	4.527e-09
	6.96767	2.032e-11	4.33764	1.502e-10	7.54489	5.376e-10	8.96459	1.3948e-09	10.3756	2.362e-09	12.1123	4.485e-09
	6.98275	5.77e-12	4.34179	1.549e-10	7.56544	5.321e-10	8.99604	1.3818e-09	10.4192	2.404e-09	12.1712	4.477e-09
	6.9979	-1.887e-11	4.3465	1.59e-10	7.58668	5.336e-10	9.02935	1.3597e-09	10.4632	2.369e-09	12.2279	4.43e-09
	7.01262	-2.225e-11	4.35085	1.706e-10	7.60746	5.522e-10	9.06043	1.3471e-09	10.5073	2.354e-09	12.288	4.398e-09
	7.0279	-1.088e-11	4.3554	1.51e-10	7.62893	5.279e-10	9.09339	1.3435e-09	10.5516	2.342e-09	12.348	4.389e-09
	7.04275	-2.039e-11	4.35958	1.406e-10	7.65052	5.426e-10	9.12575	1.3325e-09	10.5969	2.33e-09	12.4094	4.332e-09
	7.05766	-1.249e-11	4.36433	1.877e-10	7.67224	5.25e-10	9.15919	1.3266e-09	10.6418	2.351e-09	12.4698	4.362e-09
	7.07264	1.87e-11	4.36891	1.492e-10	7.69349	5.271e-10	9.19202	1.3235e-09	10.6879	2.28e-09	12.5316	4.327e-09
	7.08868	1.362e-11	4.3735	1.619e-10	7.71426	5.33e-10	9.22424	1.3124e-09	10.7345	2.235e-09	12.5922	4.306e-09
	7.10379	1.546e-11	4.3779	1.58e-10	7.73515	5.225e-10	9.2584	1.3074e-09	10.7811	2.235e-09	12.6544	4.294e-09
	7.11896	8.07e-12	4.38251	1.753e-10	7.75675	5.321e-10	9.29109	1.3104e-09	10.8283	2.247e-09	12.7167	4.221e-09
	7.13419	1.96e-11	4.38693	1.277e-10	7.77968	5.166e-10	9.32488	1.2993e-09	10.8759	2.24e-09	12.7781	4.179e-09
	7.1495	-1.43e-11	4.39155	1.974e-10	7.80092	5.119e-10	9.35804	1.2989e-09	10.9266	2.224e-09	12.8413	4.181e-09
	7.16435	5.7e-12	4.39618	1.713e-10	7.82289	5.05e-10	9.3932	1.2894e-09	10.9738	2.208e-09	12.9049	4.186e-09
	7.1803	-2.241e-11	4.40063	1.461e-10	7.84498	5.003e-10	9.42685	1.27e-09	11.0224	2.213e-09	12.9661	4.15e-09
	7.1958	1.138e-11	4.40529	1.491e-10	7.8672	5.146e-10	9.46163	1.2615e-09	11.0717	2.187e-09	13.0295	4.104e-09
	7.21137	2.002e-11	4.40956	1.683e-10	7.88892	5.337e-10	9.49668	1.2826e-09	11.122	2.129e-09	13.0947	4.08e-09
	7.22648	1.642e-11	4.41443	1.706e-10	7.91264	5.247e-10	9.53107	1.2621e-09	11.1706	2.159e-09	13.1567	4.073e-09
	7.24218	2.244e-11	4.41872	1.716e-10	7.93525	5.079e-10	9.56663	1.2533e-09	11.2193	2.127e-09	13.2203	4.023e-09
	7.25742	1.765e-11	4.42341	1.57e-10	7.95862	4.909e-10	9.60154	1.2429e-09	11.2686	2.082e-09	13.2841	4.01e-09
	7.27326	-9.44e-12	4.42791	1.717e-10	7.98148	5.025e-10	9.63577	1.2292e-09	11.3194	2.114e-09	13.3486	3.958e-09
	7.28916	1.135e-11	4.43262	1.586e-10	8.00448	4.984e-10	9.67118	1.2252e-09	11.3676	2.069e-09	13.4126	3.942e-09
	7.30514	-4.72e-12	4.43734	1.577e-10	8.02697	4.973e-10	9.70591	1.2345e-09	11.4171	2.085e-09	13.4782	3.94e-09
	7.32064	9.08e-12	4.44168	1.516e-10	8.05153	4.967e-10	9.74184	1.2103e-09	11.4688	2.036e-09	13.5426	3.939e-09
	7.3373	-4.35e-12	4.44642	1.523e-10	8.07494	4.985e-10	9.77708	1.2204e-09	11.5191	2.056e-09	13.6093	3.87e-09
	7.35294	1.14e-11	4.45097	1.43e-10	8.09913	5.106e-10	9.81258	1.2065e-09	11.5715	2.05e-09	13.6752	3.836e-09
	7.36865	1.128e-11	4.45534	1.629e-10	8.12348	4.837e-10	9.84834	1.1783e-09	11.624	2.037e-09	13.7427	3.839e-09
	7.38498	-1.793e-11	4.4605	1.6109e-10	8.1473	4.941e-10	9.88338	1.1946e-09	11.676	2.001e-09	13.8106	3.809e-09
	7.40083	5.17e-12	4.46528	1.5107e-10	8.17194	4.89e-10	9.91965	1.1874e-09	11.7274	2.024e-09	13.8787	3.793e-09
	7.41675	1.36e-12	4.46967	1.657e-10	8.19538	4.905e-10	9.95718	1.1782e-09	11.7809	1.9915e-09	13.9474	3.774e-09
	7.43329	-2.79e-11	4.47407	1.852e-10	8.21963	4.867e-10	9.996	1.1798e-09	11.8349	1.9532e-09	14.016	3.757e-09
	7.4499	-1.83e-11	4.47888	1.59e-10	8.24334	4.824e-10	10.0343	1.1729e-09	11.8865	1.9826e-09	14.0855	3.729e-09
	7.46603	-8.1e-12	4.4833	1.4643e-10	8.26788	4.755e-10	10.072	1.1673e-09	11.941	1.9562e-09	14.1553	3.734e-09
	7.48223	1.672e-11	4.48813	1.5472e-10	8.29325	4.559e-10	10.1107	1.1709e-09	11.993	1.9316e-09	14.2233	3.687e-09
			4.49256	1.733e-10	8.31739	4.73e-10	10.1484	1.1657e-09	12.0462	1.912e-09	14.2939	3.655e-09
			4.49741	1.4139e-10	8.34237	4.674e-10	10.1878	1.1435e-09	12.1002	1.9171e-09	14.3649	3.63e-09
			4.50167	1.6861e-10	8.3668	4.678e-10	10.2263	1.1454e-09	12.1535	1.8903e-09	14.4342	3.624e-09
			4.50633	1.6551e-10	8.39137	4.896e-10	10.2662	1.1471e-09	12.2069	1.8909e-09	14.5077	3.61e-09
			4.51121	1.5309e-10	8.41609	4.873e-10	10.3049	1.1422e-09	12.2605	1.8852e-09	14.5809	3.564e-09
			4.51569	1.6074e-10	8.44238	4.658e-10	10.3438	1.1342e-09	12.3139	1.8428e-09	14.655	3.56e-09
			4.52018	1.604e-10	8.4674	4.742e-10	10.3842	1.1082e-09	12.368	1.8673e-09	14.7317	3.554e-09
			4.52509	1.5917e-10	8.49329	4.685e-10	10.4234	1.1111e-09	12.4227	1.8401e-09	14.8093	3.513e-09
			4.5294	1.574e-10	8.52006	4.646e-10	10.4641	1.0876e-09	12.478	1.8359e-09	14.8896	3.493e-09
			4.53432	1.5869e-10	8.54555	4.52e-10	10.5037	1.0823e-09	12.5346	1.8124e-09	14.9663	3.442e-09
			4.53865	1.5219e-10	8.57192	4.403e-10	10.5433	1.0812e-09	12.5905	1.8024e-09	15.0446	3.433e-09
			4.5436	1.7283e-10	8.59771	4.37e-10	10.5829	1.0885e-09	12.6465	1.7844e-09	15.122	3.366e-09
			4.54794	1.4169e-10	8.62515	4.525e-10	10.6236	1.0604e-09	12.7031	1.7719e-09	15.2033	3.397e-09
			4.55332	1.6835e-10	8.65127	4.644e-10	10.6631	1.0788e-09	12.7595	1.7663e-09	15.2819	3.375e-09
			4.55768	1.6863e-10	8.67905	4.434e-10	10.7034	1.0488e-09	12.8162	1.734e-09	15.3593	3.405e-09
			4.56225	1.4999e-10	8.70549	4.454e-10	10.7444	1.0582e-09	12.8753	1.735e-09	15.44	3.302e-09
			4.56704	1.4978e-10	8.7321	4.453e-10	10.7867	1.052e-09	12.9328	1.7398e-09	15.5207	3.276e-09
			4.57164	1.3133e-10	8.75964	4.251e-10	10.8278	1.0524e-09	12.9933	1.7146e-09	15.6011	3.278e-09
			4.57645	1.2644e-10	8.78657	4.29e-10	10.8689	1.0236e-09	13.0509	1.7146e-09	15.6809	3.271e-09
			4.58127	1.515e-10	8.81368	4.494e-10	10.9117	1.0336e-09	13.1101	1.7017e-09	15.7629	3.27e-09
			4.58589	1.5044e-10	8.84173	4.383e-10	10.9535	1.0415e-09	13.1686	1.7031e-09	15.8408	3.224e-09
			4.59074	1.2934e-10	8.86918	4.416e-10	10.9958	1.0292e-09	13.2296	1.6735e-09	15.9223	3.227e-09
			4.59538	1.5352e-10	8.89601	4.314e-10	11.0401	1.0086e-09	13.2885	1.6411e-09	16.0043	3.182e-09
			4.60024	1.588e-10	8.92459	4.297e-10	11.0828	9.891e-10	13.3488	1.6495e-09	16.0862	3.153e-09
			4.60469	1.2513e-10	8.95175	4.243e-10	11.1259	9.983e-10	13.4097	1.6553e-09	16.1658	3.106e-09
			4.60957	1.7427e-10	8.98069	4.431e-10	11.1702	9.919e-10	13.4716	1.6367e-09	16.2499	3.095e-09
			4.61425	1.4361e-10	9.0082	4.304e-10	11.2165	9.954e-10	13.5329	1.6365e-09	16.3324	3.076e-09
			4.61915	1.5003e-10	9.03587	4.332e-10	11.2632	9.844e-10	13.5962	1.6203e-09	16.4123	3.097e-09
			4.62364	1.2404e-10	9.06372	4.183e-10	11.3143	9.739e-10	13.658	1.6148e-09	16.4951	3.04e-09
			4.62856	1.4218e-10	9.09174	4.127e-10	11.3599	9.747e-10	13.7223	1.5886e-09	16.5771	3.009e-09
			4.63349	1.4256e-10	9.12076	4.287e-10	11.4038	9.604e-10	13.7874	1.5801e-09	16.66	3.009e-09
			4.638	1.6703e-10	9.14913	4.151e-10	11.4515	9.688e-10	13.8504	1.5711e-09	16.7434	2.966e-09
			4.64296	1.6837e-10	9.17684	4.297e-10	11.4962	9.592e-10	13.9163	1.5727e-09	16.8285	2.925e-09
			4.64749	1.4451e-10	9.20556	4.016e-10	11.5432	9.527e-10	13.979	1.5559e-09	16.9116	2.94e-09
			4.65246	1.3887e-10	9.23446	3.985e-10	11.591	9.384e-10	14.0418	1.5563e-09	16.9973	2.935e-09
			4.65744	1.4378e-10	9.26441	4.134e-10	11.6377	9.355e-10	14.1099	1.5294e-09	17.0832	2.885e-09
			4.662	1.398e-10	9.29368	4.037e-10	11.6848	9.343e-10	14.1753	1.5124e-09	17.1706	2.882e-09
			4.66701	1.4831e-10	9.32314	4.019e-10	11.7332	9.304e-10	14.2397	1.5182e-09	17.258	2.897e-09
			4.67159	1.5901e-10	9.35279	3.934e-10	11.7804	9.123e-10	14.307	1.4972e-09	17.3454	2.866e-09
			4.67661	1.493e-10	9.3835	3.999e-10	11.8277	9.27e-10	14.3744	1.4875e-09	17.4347	2.815e-09
			4.68165	1.4584e-10	9.41442	3.872e-10	11.8771	9.154e-10	14.4421	1.4823e-09	17.5242	2.828e-09
			4.68626	1.4405e-10	9.44465	3.951e-10	11.9249	8.901e-10	14.5083	1.4578e-09	17.6128	2.796e-09
			4.69109	1.4629e-10	9.47418	4.09e-10	11.9732	9.154e-10	14.5766	1.4412e-09	17.7066	2.759e-09
			4.69594	1.6333e-10	9.50751	3.927e-10	12.0233	9.1e-10	14.6473	1.4409e-09	17.7983	2.777e-09
			4.70079	1.2397e-10	9.53652	3.895e-10	12.0739	8.863e-10	14.7156	1.4255e-09	17.8926	2.771e-09
			4.7061	1.4875e-10	9.56846	3.822e-10	12.1234	8.845e-10	14.7863	1.4238e-09	17.9872	2.712e-09
			4.71076	1.4293e-10	9.59877	3.777e-10	12.1737	8.822e-10	14.8546	1.4059e-09	18.0829	2.694e-09
			4.71587	1.4199e-10	9.62927	3.766e-10	12.2239	8.675e-10	14.9245	1.4034e-09	18.1759	2.678e-09
			4.72054	1.3683e-10	9.6609	3.93e-10	12.2755	8.664e-10	14.9961	1.4092e-09	18.2735	2.649e-09
			4.72567	1.5551e-10	9.6918	3.825e-10	12.3257	8.654e-10	15.0664	1.3704e-09	18.3736	2.655e-09
			4.73082	1.4888e-10	9.72384	3.693e-10	12.3784	8.591e-10	15.1394	1.3791e-09	18.4703	2.627e-09
			4.73552	1.5023e-10	9.75515	3.586e-10	12.4316	8.674e-10	15.2112	1.3511e-09	18.5687	2.589e-09
			4.74068	1.4449e-10	9.78569	3.792e-10	12.4841	8.519e-10	15.2833	1.3587e-09	18.6724	2.604e-09
			4.74541	1.4493e-10	9.81836	3.611e-10	12.5362	8.327e-10	15.3549	1.3155e-09	18.7723	2.588e-09
			4.75059	1.4039e-10	9.85028	3.7e-10	12.5905	8.435e-10	15.4269	1.3328e-09	18.8743	2.57e-09
			4.75579	1.4748e-10	9.88142	3.779e-10	12.643	8.2e-10	15.4981	1.3325e-09	18.9793	2.548e-09
			4.76054	1.5468e-10	9.91277	3.655e-10	12.6962	8.303e-10	15.5683	1.3113e-09	19.0829	2.539e-09
			4.76531	1.2445e-10	9.94629	3.629e-10	12.7502	8.22e-10	15.6389	1.3126e-09	19.1847	2.499e-09
			4.77054	1.4973e-10	9.97904	3.628e-10	12.8049	8.119e-10	15.7119	1.3115e-09	19.2898	2.478e-09
			4.77578	1.5207e-10	10.0112	3.723e-10	12.8598	8.227e-10	15.7863	1.306e-09	19.3975	2.475e-09
			4.7808	1.3829e-10	10.0454	3.669e-10	12.9154	8.037e-10	15.8599	1.2882e-09	19.5069	2.423e-09
			4.7856	1.4365e-10	10.0782	3.384e-10	12.9695	7.973e-10	15.9317	1.2888e-09	19.6151	2.39e-09
			4.79088	1.4304e-10	10.1122	3.503e-10	13.0251	8.083e-10	16.0072	1.2747e-09	19.7266	2.418e-09
			4.7957	1.4094e-10	10.1465	3.672e-10	13.0799	7.911e-10	16.0813	1.2702e-09	19.8405	2.399e-09
			4.80077	1.4331e-10	10.1797	3.384e-10	13.1358	7.818e-10	16.1566	1.2494e-09	19.9509	2.35e-09
			4.80607	1.3386e-10	10.2142	3.599e-10	13.1919	7.823e-10	16.234	1.2476e-09	20.0638	2.36e-09
			4.81093	1.454e-10	10.2491	3.552e-10	13.2484	7.77e-10	16.3098	1.2204e-09	20.1829	2.33e-09
			4.81603	1.2175e-10	10.2825	3.444e-10	13.3035	7.725e-10	16.3891	1.2215e-09	20.2988	2.343e-09
			4.8209	1.3296e-10	10.3174	3.401e-10	13.3611	7.815e-10	16.4644	1.2058e-09	20.4161	2.319e-09
			4.82602	1.3092e-10	10.3503	3.3e-10	13.4194	7.673e-10	16.5442	1.2086e-09	20.5368	2.274e-09
			4.83092	1.3881e-10	10.3855	3.439e-10	13.4756	7.682e-10	16.6198	1.2001e-09	20.6569	2.276e-09
			4.83606	1.3508e-10	10.4208	3.268e-10	13.5333	7.473e-10	16.6989	1.2053e-09	20.7827	2.24e-09
			4.84144	1.3194e-10	10.4553	3.324e-10	13.5925	7.417e-10	16.776	1.1884e-09	20.9087	2.229e-09
			4.8466	1.363e-10	10.4898	3.289e-10	13.6504	7.365e-10	16.8552	1.1844e-09	21.0367	2.192e-09
			4.85154	1.471e-10	10.5259	3.326e-10	13.7088	7.471e-10	16.9359	1.1775e-09	21.1654	2.188e-09
			4.85673	1.4095e-10	10.5604	3.241e-10	13.7694	7.516e-10	17.014	1.1581e-09	21.2916	2.206e-09
			4.86145	1.369e-10	10.5955	3.49e-10	13.8303	7.31e-10	17.0917	1.1498e-09	21.4211	2.143e-09
			4.86689	1.4103e-10	10.6306	3.19e-10	13.8914	7.413e-10	17.17	1.1439e-09	21.5536	2.123e-09
			4.87211	1.3653e-10	10.6669	3.263e-10	13.9513	7.14e-10	17.2527	1.1253e-09	21.6859	2.122e-09
			4.87686	1.4386e-10	10.7022	3.424e-10	14.0148	7.273e-10	17.3361	1.142e-09	21.8193	2.105e-09
			4.8821	1.3546e-10	10.7384	3.119e-10	14.0752	7.014e-10	17.4195	1.1243e-09	21.9568	2.093e-09
			4.88711	1.2945e-10	10.7749	3.125e-10	14.1361	7.135e-10	17.5045	1.1075e-09	22.098	2.09e-09
			4.89237	1.3976e-10	10.8127	3.133e-10	14.1987	7.082e-10	17.5889	1.0968e-09	22.2425	2.05e-09
			4.89716	1.1992e-10	10.8488	3.177e-10	14.2621	7.005e-10	17.6731	1.0977e-09	22.3829	2.019e-09
			4.90244	1.5005e-10	10.8857	2.998e-10	14.3238	6.96e-10	17.7607	1.107e-09	22.5271	2.0152e-09
			4.90773	1.466e-10	10.9226	3.016e-10	14.3856	6.852e-10	17.8469	1.0919e-09	22.6752	2.0046e-09
			4.91256	1.2603e-10	10.9613	2.905e-10	14.4505	6.749e-10	17.933	1.0786e-09	22.8274	1.9887e-09
			4.91787	1.3779e-10	10.9983	3.098e-10	14.513	6.811e-10	18.0193	1.0587e-09	22.9743	1.9498e-09
			4.92271	1.2481e-10	11.0373	3.037e-10	14.5766	6.76e-10	18.1035	1.0566e-09	23.1246	1.9468e-09
			4.92805	1.3354e-10	11.0746	3.061e-10	14.6411	6.942e-10	18.1914	1.0547e-09	23.2829	1.9347e-09
			4.9334	1.2696e-10	11.1133	2.973e-10	14.7074	6.617e-10	18.2775	1.031e-09	23.4395	1.9157e-09
			4.93827	1.4794e-10	11.1511	2.986e-10	14.7719	6.582e-10	18.3638	1.0415e-09	23.6033	1.8908e-09
			4.94364	1.2641e-10	11.1888	3.15e-10	14.8399	6.607e-10	18.4481	1.015e-09	23.7614	1.8731e-09
			4.94854	1.4188e-10	11.2283	2.976e-10	14.9058	6.639e-10	18.535	1.0312e-09	23.9326	1.8393e-09
			4.95393	1.4229e-10	11.2665	2.908e-10	14.9725	6.472e-10	18.6213	1.0137e-09	24.101	1.8362e-09
			4.95933	1.2398e-10	11.3049	2.922e-10	15.0403	6.322e-10	18.7115	1.0108e-09	24.2713	1.8152e-09
			4.96426	1.2567e-10	11.3447	2.78e-10	15.1098	6.19e-10	18.8016	1.0061e-09	24.4457	1.8007e-09
			4.96944	1.318e-10	11.3834	2.809e-10	15.1791	6.07e-10	18.89	9.966e-10	24.6214	1.7867e-09
			4.97438	1.1279e-10	11.4237	2.775e-10	15.2478	6.491e-10	18.9796	9.824e-10	24.8034	1.7678e-09
			4.97983	1.3108e-10	11.4629	2.743e-10	15.3168	6.266e-10	19.0658	9.855e-10	24.9888	1.7588e-09
			4.98529	1.3184e-10	11.5026	2.815e-10	15.3858	6.323e-10	19.1582	9.721e-10	25.1826	1.7386e-09
			4.99027	1.308e-10	11.5428	2.512e-10	15.4576	6.066e-10	19.2478	9.406e-10	25.3698	1.7661e-09
			4.99575	1.24e-10	11.5851	2.69e-10	15.5301	5.938e-10	19.3379	9.544e-10	25.5572	1.7083e-09
			5.00075	1.2442e-10	11.6272	2.797e-10	15.6031	5.982e-10	19.4295	9.771e-10	25.7579	1.6776e-09
			5.00651	1.2711e-10	11.6681	2.803e-10	15.675	5.977e-10	19.5198	9.324e-10	25.9531	1.6601e-09
			5.01153	1.3019e-10	11.7092	2.905e-10	15.7483	6.009e-10	19.6109	9.521e-10	26.1458	1.6555e-09
			5.01706	1.1846e-10	11.7514	2.764e-10	15.8193	5.855e-10	19.704	9.261e-10	26.3442	1.6255e-09
			5.02235	1.2697e-10	11.7929	2.514e-10	15.8947	5.926e-10	19.7996	9.231e-10	26.5498	1.6237e-09
			5.0274	1.2236e-10	11.836	2.649e-10	15.9701	5.844e-10	19.893	9.175e-10	26.7558	1.5951e-09
			5.03271	1.2826e-10	11.8776	2.71e-10	16.046	5.658e-10	19.984	9.229e-10	26.9643	1.5846e-09
			5.03778	1.2174e-10	11.9195	2.948e-10	16.1202	5.633e-10	20.0771	9.103e-10	27.185	1.5567e-09
			5.04337	1.3761e-10	11.9616	2.664e-10	16.198	5.74e-10	20.1711	9.176e-10	27.401	1.5292e-09
			5.04847	1.1831e-10	12.0054	2.513e-10	16.2737	5.621e-10	20.2643	8.874e-10	27.6136	1.536e-09
			5.05382	1.2241e-10	12.0476	2.723e-10	16.3532	5.655e-10	20.3583	8.8e-10	27.8365	1.5164e-09
			5.05919	1.3913e-10	12.0901	2.508e-10	16.4298	5.433e-10	20.4557	9.068e-10	28.0639	1.5149e-09
			5.06432	1.0916e-10	12.1333	2.711e-10	16.5096	5.561e-10	20.5541	8.641e-10	28.2805	1.4962e-09
			5.06971	1.3321e-10	12.1783	2.721e-10	16.5868	5.612e-10	20.6526	8.614e-10	28.5152	1.4648e-09
			5.07485	1.2726e-10	12.2212	2.484e-10	16.6678	5.499e-10	20.7551	8.495e-10	28.7472	1.4511e-09
			5.08027	1.2006e-10	12.2662	2.6e-10	16.7507	5.634e-10	20.8542	8.545e-10	28.9754	1.4409e-09
			5.08595	1.063e-10	12.3098	2.555e-10	16.8305	5.367e-10	20.9578	8.364e-10	29.2158	1.4197e-09
			5.09087	1.2552e-10	12.3533	2.558e-10	16.9133	5.313e-10	21.0611	8.519e-10	29.4672	1.4135e-09
			5.09658	1.2062e-10	12.3997	2.433e-10	16.9973	5.269e-10	21.1622	8.395e-10	29.7159	1.4017e-09
			5.10152	1.231e-10	12.4448	2.508e-10	17.0794	5.423e-10	21.2698	8.428e-10	29.9688	1.3746e-09
			5.10699	9.527e-11	12.4914	2.444e-10	17.1606	5.23e-10	21.378	8.316e-10	30.2188	1.3663e-09
			5.11274	1.4098e-10	12.5368	2.313e-10	17.2458	5.01e-10	21.4851	8.411e-10	30.4664	1.3302e-09
			5.11823	1.2464e-10	12.5819	2.406e-10	17.3349	5.129e-10	21.5955	8.315e-10	30.7172	1.3081e-09
			5.12321	1.1253e-10	12.629	2.589e-10	17.4146	5.239e-10	21.7005	8.185e-10	30.9741	1.3236e-09
			5.12899	1.1945e-10	12.6764	2.487e-10	17.4978	5.1e-10	21.815	8.015e-10	31.2354	1.283e-09
			5.13452	1.2446e-10	12.7225	2.577e-10	17.5871	5.002e-10	21.9226	7.983e-10	31.509	1.2805e-09
			5.14007	1.2229e-10	12.7706	2.564e-10	17.6738	5.131e-10	22.0342	8.018e-10	31.7803	1.2767e-09
			5.14509	1.2334e-10	12.819	2.508e-10	17.7592	5.056e-10	22.1464	7.957e-10	32.0636	1.2455e-09
			5.15066	1.3424e-10	12.8672	2.567e-10	17.8501	4.877e-10	22.2583	7.671e-10	32.3363	1.2448e-09
			5.15597	1.2114e-10	12.9146	2.586e-10	17.9414	4.799e-10	22.3744	7.807e-10	32.6137	1.2294e-09
			5.16156	1.267e-10	12.9644	2.321e-10	18.0291	4.92e-10	22.4876	7.392e-10	32.8861	1.23e-09
			5.16716	1.1518e-10	13.0139	2.323e-10	18.1205	4.774e-10	22.6076	7.66e-10	33.1818	1.1903e-09
			5.1725	1.2086e-10	13.062	2.458e-10	18.21	4.601e-10	22.7252	7.468e-10	33.465	1.179e-09
			5.17786	1.3009e-10	13.1103	2.404e-10	18.3013	4.784e-10	22.8477	7.585e-10	33.7655	1.1551e-09
			5.1835	1.2006e-10	13.1605	2.392e-10	18.3918	4.719e-10	22.9663	7.553e-10	34.0437	1.16e-09
			5.18888	1.1863e-10	13.2097	2.08e-10	18.4857	4.657e-10	23.091	7.405e-10	34.3359	1.1453e-09
			5.19427	1.1537e-10	13.2603	2.238e-10	18.5767	4.586e-10	23.2142	7.38e-10	34.638	1.1379e-09
			5.19967	1.1276e-10	13.3095	2.236e-10	18.671	4.514e-10	23.3394	7.38e-10	34.9479	1.1124e-09
			5.20535	1.2371e-10	13.3595	2.369e-10	18.7677	4.613e-10	23.4643	7.237e-10	35.2522	1.1118e-09
			5.21078	1.1448e-10	13.4122	2.285e-10	18.8597	4.481e-10	23.5927	7.201e-10	35.5429	1.1044e-09
			5.21648	1.1268e-10	13.4638	2.358e-10	18.9584	4.394e-10	23.7197	7.13e-10	35.832	1.0874e-09
			5.22193	1.1877e-10	13.5166	2.366e-10	19.0563	4.501e-10	23.8504	6.925e-10	36.1363	1.0859e-09
			5.22739	1.1219e-10	13.5707	2.2e-10	19.1589	4.365e-10	23.9843	7.118e-10	36.4352	1.0587e-09
			5.23286	1.1415e-10	13.6219	2.198e-10	19.2593	4.298e-10	24.1144	6.729e-10	36.7431	1.0688e-09
			5.23862	1.1716e-10	13.6771	1.968e-10	19.3633	4.439e-10	24.2495	6.794e-10	37.037	1.0381e-09
			5.24439	9.577e-11	13.7297	2.098e-10	19.467	4.264e-10	24.3867	6.765e-10	37.3246	1.0343e-09
			5.24962	9.956e-11	13.7823	1.917e-10	19.5756	4.113e-10	24.5212	6.879e-10	37.6322	1.017e-09
			5.25514	9.114e-11	13.8374	2.114e-10	19.6796	4.241e-10	24.6627	6.636e-10	37.9233	1.023e-09
			5.26067	9.996e-11	13.8906	2.146e-10	19.7887	4.167e-10	24.8047	6.785e-10	38.2117	9.991e-10
			5.26676	1.051e-10	13.9482	2.155e-10	19.8938	3.923e-10	24.9439	6.561e-10	38.5015	9.948e-10
			5.27204	9.785e-11	14.0017	1.957e-10	20.002	4e-10	25.0897	6.471e-10	38.7913	9.877e-10
			5.2776	9.974e-11	14.0554	1.971e-10	20.1082	3.849e-10	25.2347	6.558e-10	39.0427	9.837e-10
			5.2829	1.1905e-10	14.1113	2.146e-10	20.2175	4.043e-10	25.3878	6.532e-10	39.2989	9.607e-10
			5.28877	1.2024e-10	14.1659	1.937e-10	20.3248	4.039e-10	25.5369	6.356e-10	39.571	9.62e-10
			5.29437	1.0566e-10	14.2231	1.962e-10	20.4357	3.761e-10	25.6917	6.337e-10	39.8216	9.671e-10
			5.2997	1.135e-10	14.2798	1.882e-10	20.5512	3.959e-10	25.8451	6.29e-10	40.0689	9.561e-10
			5.3056	1.1663e-10	14.3349	1.938e-10	20.6599	3.902e-10	25.9997	6.254e-10	40.3389	9.434e-10
			5.31124	1.0801e-10	14.3922	2.219e-10	20.7706	3.761e-10	26.1609	6.083e-10	40.6042	9.259e-10
			5.31717	9.59e-11	14.4521	1.946e-10	20.8803	3.829e-10	26.3151	6.18e-10	40.8497	9.251e-10
			5.32255	1.0083e-10	14.5087	2.029e-10	20.9961	3.744e-10	26.4774	6.041e-10	41.1218	9.191e-10
			5.32822	1.0108e-10	14.5681	1.96e-10	21.1086	3.926e-10	26.6347	6.1e-10	41.3479	8.975e-10
			5.33419	1.2684e-10	14.6284	1.923e-10	21.2247	3.784e-10	26.8003	5.784e-10	41.6025	8.927e-10
			5.3396	1.0948e-10	14.6864	2.001e-10	21.3402	3.744e-10	26.9643	5.799e-10	41.834	8.936e-10
			5.34588	1.2071e-10	14.7469	2.005e-10	21.4551	3.73e-10	27.1348	5.721e-10	42.0734	8.808e-10
			5.35131	1.0581e-10	14.8078	1.835e-10	21.5731	3.482e-10	27.3082	5.668e-10	42.294	8.8e-10
			5.35705	1.1952e-10	14.8675	1.681e-10	21.6939	3.66e-10	27.4808	5.892e-10	42.5098	8.755e-10
			5.36279	1.082e-10	14.93	2.07e-10	21.8169	3.521e-10	27.6595	5.693e-10	42.7533	8.733e-10
			5.36855	1.2465e-10	14.9896	1.82e-10	21.9356	3.564e-10	27.8288	5.642e-10	42.9886	8.665e-10
			5.37403	1.1097e-10	15.0494	1.778e-10	22.059	3.623e-10	28.012	5.581e-10	43.1853	8.669e-10
			5.37981	1.1996e-10	15.1137	2.006e-10	22.1852	3.492e-10	28.1865	5.427e-10	43.3858	8.421e-10
			5.38561	1.0965e-10	15.1743	1.959e-10	22.3115	3.501e-10	28.3616	5.314e-10	43.5711	8.46e-10
			5.39113	1.0979e-10	15.2376	1.677e-10	22.4346	3.565e-10	28.5429	5.33e-10	43.7809	8.55e-10
			5.39695	9.905e-11	15.3013	1.797e-10	22.5627	3.62e-10	28.7167	5.289e-10	43.9676	8.336e-10
			5.40278	1.0302e-10	15.3633	1.714e-10	22.6938	3.414e-10	28.9067	5.347e-10	44.1345	8.227e-10
			5.40862	1.075e-10	15.4276	1.73e-10	22.8206	3.292e-10	29.0875	5.225e-10	44.3007	8.3e-10
			5.41419	1.0516e-10	15.4919	1.652e-10	22.9553	3.229e-10	29.2817	5.137e-10	44.4899	8.137e-10
			5.42005	1.1534e-10	15.5535	1.75e-10	23.092	3.214e-10	29.469	5.269e-10	44.6708	8.005e-10
			5.42623	8.456e-11	15.6179	1.789e-10	23.225	3.263e-10	29.6692	5.105e-10	44.8531	8.22e-10
			5.43213	1.1705e-10	15.6804	1.818e-10	23.3618	3.191e-10	29.8668	4.942e-10	45.0187	8.04e-10
			5.43803	8.841e-11	15.7465	1.688e-10	23.5023	3.18e-10	30.0662	4.994e-10	45.1712	8.164e-10
			5.44366	1.109e-10	15.8133	1.661e-10	23.6401	3.239e-10	30.259	4.929e-10	45.3145	7.964e-10
			5.44989	1.066e-10	15.8781	1.498e-10	23.7789	3.049e-10	30.4525	4.8e-10	45.4669	7.986e-10
			5.45584	1.0919e-10	15.9464	1.767e-10	23.9246	3.08e-10	30.6485	4.877e-10	45.6433	7.887e-10
			5.4615	8.066e-11	16.0156	1.5555e-10	24.0685	3.095e-10	30.8433	4.735e-10	45.8064	7.82e-10
			5.46777	1.2869e-10	16.0826	1.6121e-10	24.2201	3.03e-10	31.0492	4.766e-10	45.9559	7.853e-10
			5.47375	9.29e-11	16.1525	1.5223e-10	24.3706	3.075e-10	31.2539	4.676e-10	46.1127	7.756e-10
			5.48005	8.296e-11	16.2206	1.5283e-10	24.5278	3.068e-10	31.4614	4.688e-10	46.2578	7.751e-10
			5.48607	1.0457e-10	16.2893	1.7329e-10	24.6877	3.118e-10	31.6646	4.413e-10	46.4016	7.744e-10
			5.49239	1.3492e-10	16.3594	1.5086e-10	24.8478	3.102e-10	31.8786	4.701e-10	46.5419	7.637e-10
			5.49813	1.0812e-10	16.4279	1.5821e-10	25.0125	2.776e-10	32.0862	4.643e-10	46.6766	7.762e-10
			5.50418	1.1314e-10	16.5006	1.5939e-10	25.18	2.923e-10	32.2872	4.715e-10	46.8362	7.646e-10
			5.51025	9.633e-11	16.5706	1.5544e-10	25.3421	2.993e-10	32.495	4.367e-10	46.9638	7.674e-10
			5.51663	1.0099e-10	16.6425	1.6613e-10	25.5148	2.892e-10	32.7011	4.271e-10	47.0987	7.619e-10
			5.52273	9.378e-11	16.7154	1.5281e-10	25.6825	3.017e-10	32.9153	4.443e-10	47.2545	7.623e-10
			5.52853	1.194e-10	16.7878	1.6277e-10	25.8565	2.82e-10	33.129	4.226e-10	47.3754	7.565e-10
			5.53465	1.1859e-10	16.8625	1.4077e-10	26.0247	2.567e-10	33.3522	4.263e-10	47.5263	7.501e-10
			5.54109	9.382e-11	16.9354	1.4854e-10	26.2027	2.776e-10	33.5615	4.243e-10	47.6803	7.546e-10
			5.54723	9.096e-11	17.0109	1.5538e-10	26.3824	2.62e-10	33.7884	4.437e-10	47.808	7.412e-10
			5.55278	8.37e-11	17.0841	1.3567e-10	26.559	2.565e-10	34.0067	4.158e-10	47.9432	7.458e-10
			5.55895	8.806e-11	17.158	1.4383e-10	26.7437	2.774e-10	34.2138	4.102e-10	48.0723	7.488e-10
			5.56576	9.634e-11	17.2354	1.2813e-10	26.9251	2.441e-10	34.4483	4.099e-10	48.1997	7.351e-10
			5.57227	9.469e-11	17.313	1.3939e-10	27.1172	2.554e-10	34.6645	4.154e-10	48.3115	7.491e-10
			5.57818	1.0378e-10	17.3895	1.3516e-10	27.3105	2.67e-10	34.9199	4.043e-10	48.4285	7.384e-10
			5.5841	9.952e-11	17.4685	1.5146e-10	27.5005	2.593e-10	35.1617	3.971e-10	48.5626	7.346e-10
			5.59065	1.0151e-10	17.5463	1.4364e-10	27.7024	2.486e-10	35.402	3.885e-10	48.6831	7.184e-10
			5.5966	1.0687e-10	17.6249	1.3547e-10	27.9002	2.296e-10	35.6265	3.836e-10	48.8114	7.351e-10
			5.60287	9.533e-11	17.7082	1.3774e-10	28.1041	2.497e-10	35.8564	3.925e-10	48.9357	7.272e-10
			5.60915	8.391e-11	17.7923	1.3838e-10	28.3029	2.485e-10	36.1063	3.907e-10	49.0581	7.154e-10
			5.61545	1.0508e-10	17.8779	1.4455e-10	28.5055	2.681e-10	36.3425	3.992e-10	49.169	7.136e-10
			5.62177	9.487e-11	17.9643	1.3188e-10	28.7068	2.373e-10	36.6153	3.778e-10	49.2417	6.936e-10
			5.6281	9.346e-11	18.0466	1.4326e-10	28.9134	2.43e-10	36.8311	3.832e-10	49.3389	7.069e-10
			5.6338	9.982e-11	18.1314	1.1745e-10	29.1248	2.384e-10	37.0686	3.483e-10	49.4315	7.044e-10
			5.64016	9.61e-11	18.2196	1.3211e-10	29.341	2.307e-10	37.3148	3.604e-10	49.5368	7.043e-10
			5.64621	1.1308e-10	18.305	1.3245e-10	29.5596	2.431e-10	37.546	3.698e-10	49.6746	7.188e-10
			5.65259	1.0136e-10	18.3942	1.2588e-10	29.7805	2.22e-10	37.8086	3.71e-10	49.8033	6.976e-10
			5.65899	9.891e-11	18.487	1.2324e-10	30.0129	2.185e-10	38.0214	3.597e-10	49.9002	7.249e-10
			5.66476	7.897e-11	18.5732	1.1705e-10	30.2426	2.266e-10	38.257	3.596e-10	49.98	7.039e-10
			5.67118	9.138e-11	18.664	1.2972e-10	30.4739	2.261e-10	38.4808	3.521e-10	50.05	7.008e-10
			5.6773	9.833e-11	18.7547	1.2342e-10	30.7106	2.162e-10	38.7102	3.418e-10	50.1555	7.154e-10
			5.68376	1.1239e-10	18.8441	1.121e-10	30.9463	2.281e-10	38.9181	3.411e-10	50.2841	6.977e-10
			5.68925	9.144e-11	18.9387	1.2659e-10	31.1808	2.01e-10	39.1083	3.377e-10	50.4159	6.892e-10
			5.69573	1.0853e-10	19.0299	1.2452e-10	31.4199	2.086e-10	39.3267	3.411e-10	50.5612	6.886e-10
			5.7019	1.118e-10	19.1238	1.1168e-10	31.6656	2.034e-10	39.5241	3.315e-10	50.6997	6.984e-10
			5.70841	8.998e-11	19.2145	1.1807e-10	31.905	2.032e-10	39.7472	3.264e-10	50.8053	6.875e-10
			5.71461	9.093e-11	19.3117	1.0595e-10	32.1523	2.028e-10	39.9297	3.316e-10	50.901	6.845e-10
			5.72082	9.396e-11	19.4058	1.1254e-10	32.3971	1.995e-10	40.1349	3.205e-10	51.0152	6.653e-10
			5.72705	1.1024e-10	19.5046	1.1017e-10	32.6456	1.998e-10	40.3698	3.329e-10	51.1012	6.955e-10
			5.73296	9.024e-11	19.5994	1.1422e-10	32.8904	2.054e-10	40.5482	3.258e-10	51.1797	6.846e-10
			5.73921	9.553e-11	19.6978	1.0472e-10	33.1488	2.081e-10	40.7465	2.999e-10	51.2505	6.672e-10
			5.74581	1.013e-10	19.7945	1.0308e-10	33.4124	1.872e-10	40.9232	3.214e-10	51.34	6.771e-10
			5.75209	9.768e-11	19.895	1.1733e-10	33.6678	1.904e-10	41.1049	3.144e-10	51.4483	6.653e-10
			5.75838	7.453e-11	19.9952	1.0533e-10	33.9328	1.851e-10	41.2882	3.21e-10	51.5756	6.978e-10
			5.76469	8.998e-11	20.092	1.1707e-10	34.1904	1.799e-10	41.4611	3.143e-10	51.6689	6.76e-10
			5.77067	8.97e-11	20.1971	1.0467e-10	34.4542	1.771e-10	41.6875	2.997e-10	51.7518	6.63e-10
			5.77701	8.458e-11	20.3029	1.0685e-10	34.7234	1.818e-10	41.8533	3.102e-10	51.835	6.506e-10
			5.78369	8.872e-11	20.4048	1.0318e-10	34.9993	1.828e-10	42.0433	3.204e-10	51.9319	6.521e-10
			5.79005	8.425e-11	20.5124	1.0179e-10	35.2833	1.841e-10	42.2404	3.212e-10	52.021	6.706e-10
			5.79643	9.578e-11	20.6194	1.0054e-10	35.5416	1.884e-10	42.3711	3.285e-10	52.0888	6.782e-10
			5.80282	9.286e-11	20.7314	8.819e-11	35.8205	1.6481e-10	42.5677	2.899e-10	52.1703	6.509e-10
			5.8099	9.477e-11	20.8429	9.75e-11	36.0894	1.6764e-10	42.6931	3.006e-10	52.2685	6.515e-10
			5.81632	7.727e-11	20.9464	9.067e-11	36.3663	1.6309e-10	42.9019	3.029e-10	52.3999	6.62e-10
			5.82242	8.958e-11	21.0566	9.704e-11	36.6488	1.645e-10	43.0311	3.034e-10	52.5072	6.696e-10
			5.82886	8.985e-11	21.1689	9.519e-11	36.9113	1.5957e-10	43.1798	3e-10	52.6122	6.545e-10
			5.83533	9.168e-11	21.2802	9.539e-11	37.183	1.4761e-10	43.3445	3.034e-10	52.6954	6.531e-10
			5.8418	9.027e-11	21.3931	9.514e-11	37.4616	1.5822e-10	43.4669	2.882e-10	52.7454	6.428e-10
			5.84864	9.191e-11	21.5063	9.033e-11	37.7387	1.719e-10	43.6491	3.028e-10	52.8039	6.528e-10
			5.85514	9.842e-11	21.6174	8.827e-11	37.9939	1.6776e-10	43.7579	2.955e-10	52.8653	6.46e-10
			5.86132	9.252e-11	21.733	8.303e-11	38.2643	1.5077e-10	43.9194	2.898e-10	52.9353	6.332e-10
			5.86854	1.051e-10	21.8488	9.123e-11	38.5505	1.538e-10	44.0335	3.07e-10	53.0307	6.404e-10
			5.8751	9.285e-11	21.9587	7.824e-11	38.8334	1.5561e-10	44.1365	2.905e-10	53.1604	6.565e-10
			5.88132	8.358e-11	22.0775	8.909e-11	39.0823	1.5458e-10	44.287	2.652e-10	53.2311	6.566e-10
			5.88789	8.129e-11	22.1936	7.869e-11	39.3484	1.4686e-10	44.3833	2.746e-10	53.2822	6.59e-10
			5.89449	6.204e-11	22.313	7.384e-11	39.6338	1.5869e-10	44.5534	2.798e-10	53.359	6.406e-10
			5.90145	8.345e-11	22.4311	8.657e-11	39.8883	1.341e-10	44.6309	2.656e-10	53.4017	6.222e-10
			5.90807	8.254e-11	22.5515	8.356e-11	40.1477	1.422e-10	44.7768	2.81e-10	53.4502	6.535e-10
			5.91471	9.805e-11	22.6752	7.611e-11	40.4138	1.4024e-10	44.8934	2.957e-10	53.5189	6.332e-10
			5.92136	8.825e-11	22.804	9.051e-11	40.6504	1.4985e-10	44.9903	2.738e-10	53.6164	6.399e-10
			5.92803	8.897e-11	22.9279	7.433e-11	40.8965	1.2867e-10	45.1345	2.735e-10	53.7345	6.301e-10
			5.93472	8.95e-11	23.0617	7.483e-11	41.1675	1.5412e-10	45.2059	2.776e-10	53.83	6.295e-10
			5.94071	8.992e-11	23.1868	7.957e-11	41.3976	1.5162e-10	45.3535	2.571e-10	53.9025	6.345e-10
			5.94742	8.635e-11	23.3182	6.421e-11	41.6389	1.3484e-10	45.4174	2.582e-10	53.9491	6.317e-10
			5.95486	8.813e-11	23.4472	7.115e-11	41.855	1.4612e-10	45.5643	2.732e-10	54.0161	6.139e-10
			5.9609	8.955e-11	23.5799	8.635e-11	42.0999	1.2126e-10	45.6559	2.664e-10	54.095	6.384e-10
			5.96766	8.632e-11	23.7141	7.545e-11	42.3173	1.5058e-10	45.7498	2.74e-10	54.1389	6.133e-10
			5.97443	8.268e-11	23.8419	6.876e-11	42.5369	1.2028e-10	45.8989	2.774e-10	54.2035	6.244e-10
			5.98193	8.989e-11	23.9797	6.177e-11	42.7533	1.4589e-10	45.9538	2.905e-10	54.2859	6.223e-10
			5.98838	7.804e-11	24.1185	6.646e-11	42.9535	1.4514e-10	46.0745	2.75e-10	54.3715	6.298e-10
			5.9952	9.007e-11	24.2542	7.475e-11	43.122	1.363e-10	46.1531	2.64e-10	54.5197	6.179e-10
			6.00168	9.679e-11	24.3926	6.664e-11	43.3032	1.3934e-10	46.2043	2.714e-10	54.6001	6.443e-10
			6.00817	7.886e-11	24.5381	8.157e-11	43.4915	1.216e-10	46.3349	2.599e-10	54.6717	6.231e-10
			6.01504	8.342e-11	24.6865	7.147e-11	43.6853	1.2436e-10	46.3779	2.439e-10	54.7166	6.121e-10
			6.02192	9.78e-11	24.8355	7.44e-11	43.8635	1.2331e-10	46.4857	2.708e-10	54.7795	6.166e-10
			6.02882	8.476e-11	24.9781	6.899e-11	44.0238	1.1223e-10	46.5593	2.455e-10	54.8516	6.112e-10
			6.03537	7.457e-11	25.1275	6.935e-11	44.1969	1.2543e-10	46.594	2.489e-10	54.8998	5.928e-10
			6.0423	7.845e-11	25.2781	5.694e-11	44.3597	1.2099e-10	46.7028	2.579e-10	54.9662	6.125e-10
			6.04924	9.205e-11	25.4278	6.729e-11	44.5375	1.218e-10	46.7246	2.623e-10	55.0509	6.081e-10
			6.05583	8.344e-11	25.5735	6.189e-11	44.7027	1.2737e-10	46.8538	2.749e-10	55.1876	6.222e-10
			6.06281	8.458e-11	25.7248	4.799e-11	44.843	1.1125e-10	46.8757	2.593e-10	55.2395	6.096e-10
			6.0698	7.722e-11	25.8732	7.737e-11	44.9822	1.2e-10	46.9484	2.582e-10	55.2792	6.139e-10
			6.07644	8.261e-11	26.022	5.529e-11	45.1325	1.1189e-10	47.0323	2.546e-10	55.3342	5.973e-10
			6.0831	7.549e-11	26.167	4.929e-11	45.2816	1.067e-10	47.0965	2.48e-10	55.3618	6.064e-10
			6.09013	7.288e-11	26.3227	6.262e-11	45.4277	1.2451e-10	47.2166	2.56e-10	55.417	5.88e-10
			6.09719	7.746e-11	26.4767	6.278e-11	45.5622	1.2204e-10	47.2344	2.601e-10	55.4785	6.031e-10
			6.10389	6.101e-11	26.634	5.437e-11	45.7122	1.1661e-10	47.3642	2.718e-10	55.5741	6.101e-10
			6.11098	8.438e-11	26.7874	4.331e-11	45.8716	1.2251e-10	47.4113	2.048e-10	55.6979	6.033e-10
			6.1177	6.254e-11	26.9527	6.883e-11	46.0363	1.2111e-10	47.4383	2.591e-10	55.7787	6.106e-10
			6.12482	7.638e-11	27.1186	4.275e-11	46.1958	1.2162e-10	47.5669	2.589e-10	55.8534	5.862e-10
			6.13158	8.139e-11	27.2918	7.175e-11	46.3349	1.2159e-10	47.5851	2.528e-10	55.8847	5.991e-10
			6.13874	7.453e-11	27.462	5.108e-11	46.4533	1.1091e-10	47.7213	2.508e-10	55.9409	5.923e-10
			6.14553	8.265e-11	27.6327	5.063e-11	46.5831	1.238e-10	47.7669	2.47e-10	55.9942	6.03e-10
			6.15271	7.932e-11	27.8125	4.915e-11	46.7246	1.2876e-10	47.808	2.653e-10	56.0287	5.999e-10
			6.15953	7.839e-11	27.9885	5.347e-11	46.8648	1.135e-10	47.9134	2.589e-10	56.101	5.954e-10
			6.16599	7.212e-11	28.1587	3.395e-11	47.0013	1.0478e-10	47.9363	2.419e-10	56.1924	6.056e-10
			6.17322	7.332e-11	28.311	5.222e-11	47.1187	1.0351e-10	48.0839	2.62e-10	56.3095	5.965e-10
			6.18009	8.289e-11	28.4714	4.421e-11	47.2433	1.0028e-10	48.0977	2.416e-10	56.3825	5.936e-10
			6.18735	7.556e-11	28.6221	5.215e-11	47.4001	1.2515e-10	48.209	2.448e-10	56.4175	6.025e-10
			6.19425	7.905e-11	28.7836	6.413e-11	47.5489	1.1466e-10	48.2509	2.41e-10	56.5131	5.731e-10
			6.20155	7.067e-11	28.9427	5.885e-11	47.6644	1.1019e-10	48.2859	2.415e-10	56.6123	5.921e-10
			6.20848	7.87e-11	29.0926	4.934e-11	47.7692	1.1727e-10	48.4285	2.399e-10	56.7569	5.994e-10
			6.21543	9.106e-11	29.2483	3.228e-11	47.895	1.2355e-10	48.4402	2.579e-10	56.8311	5.817e-10
			6.22278	7.707e-11	29.4057	2.9e-11	48.0123	1.2572e-10	48.5178	2.51e-10	56.9217	5.955e-10
			6.22975	6.368e-11	29.5604	4.188e-11	48.1163	9.812e-11	48.6027	2.362e-10	57.0158	5.785e-10
			6.23675	7.398e-11	29.7159	5.578e-11	48.1974	1.062e-10	48.6145	2.358e-10	57.0418	5.872e-10
			6.24454	7.034e-11	29.882	4.28e-11	48.3045	1.0206e-10	48.7329	2.304e-10	57.1135	5.585e-10
			6.25156	7.908e-11	30.0354	4.024e-11	48.4285	1.0747e-10	48.7448	2.272e-10	57.1494	5.654e-10
			6.259	7.011e-11	30.1878	3.951e-11	48.5531	1.0039e-10	48.8377	2.45e-10	57.1886	5.724e-10
			6.26606	7.923e-11	30.3315	4.588e-11	48.6571	9.492e-11	48.883	2.439e-10	57.2312	5.904e-10
			6.27353	7.654e-11	30.485	3.752e-11	48.7234	1.1362e-10	48.9021	2.548e-10	57.3066	5.887e-10
			6.28101	6.777e-11	30.6429	3.3e-11	48.8019	1.0373e-10	49.0148	2.52e-10	57.4152	5.738e-10
			6.28812	8.036e-11	30.7863	4.184e-11	48.8998	1.2434e-10	49.0052	2.462e-10	57.4944	5.709e-10
			6.29564	6.916e-11	30.9387	4.814e-11	49.0052	1.1255e-10	49.0918	2.423e-10	57.5407	5.714e-10
			6.30279	8.951e-11	31.0936	4.528e-11	49.0966	1.0223e-10	49.1449	2.352e-10	57.607	5.67e-10
			6.31034	7.186e-11	31.2461	3.836e-11	49.1739	1.1053e-10	49.1497	2.283e-10	57.607	5.658e-10
			6.31752	6.735e-11	31.4001	4.072e-11	49.2223	1.2111e-10	49.2708	2.338e-10	57.6236	5.721e-10
			6.32511	7.475e-11	31.5627	4.07e-11	49.2927	9.768e-11	49.2732	2.423e-10	57.6735	5.626e-10
			6.33232	5.348e-11	31.7339	4.36e-11	49.373	1.2171e-10	49.3243	2.373e-10	57.6834	5.754e-10
			6.33995	7.685e-11	31.8928	3.125e-11	49.4658	1.1717e-10	49.4267	2.448e-10	57.74	5.699e-10
			6.34719	5.488e-11	32.0523	3.546e-11	49.5246	1.2164e-10	49.4193	2.275e-10	57.7968	5.642e-10
			6.35486	5.725e-11	32.204	3.471e-11	49.5516	1.0944e-10	49.5295	2.362e-10	57.9374	5.816e-10
			6.36213	6.18e-11	32.3572	3.133e-11	49.6204	9.057e-11	49.5663	2.32e-10	57.9845	5.574e-10
			6.36983	5.378e-11	32.5172	3.906e-11	49.7043	1.0127e-10	49.6081	2.281e-10	58.0383	5.744e-10
			6.37714	8.472e-11	32.6744	2.761e-11	49.7884	1.1893e-10	49.7339	2.32e-10	58.0754	5.674e-10
			6.38447	6.188e-11	32.8202	3.301e-11	49.8554	1.086e-10	49.7216	2.282e-10	58.0889	5.625e-10
			6.39223	7.266e-11	32.9685	3.636e-11	49.8828	1.0947e-10	49.8529	2.327e-10	58.1395	5.633e-10
			6.39959	6.945e-11	33.1214	4.052e-11	49.95	9.42e-11	49.8629	2.51e-10	58.2377	5.697e-10
			6.40738	6.826e-11	33.2734	3.577e-11	50.0375	9.446e-11	49.9401	2.417e-10	58.309	5.652e-10
			6.41478	7.298e-11	33.4225	3.669e-11	50.1278	9.514e-11	50.0325	2.396e-10	58.4215	5.712e-10
			6.4222	5.298e-11	33.5785	4.03e-11	50.1983	1.0644e-10	50.0325	2.351e-10	58.5514	5.67e-10
			6.43004	7.314e-11	33.7393	4.614e-11	50.226	1.2017e-10	50.1706	2.498e-10	58.6923	5.537e-10
			6.43749	6.787e-11	33.8903	3.08e-11	50.2866	9.558e-11	50.1681	2.489e-10	58.713	5.505e-10
			6.44454	6.808e-11	34.0344	2.757e-11	50.3626	1.0897e-10	50.2311	2.46e-10	58.7924	5.552e-10
			6.45245	8.21e-11	34.1775	2.929e-11	50.4617	1.0719e-10	50.3347	2.28e-10	58.8374	5.498e-10
			6.45995	7.332e-11	34.3265	2.805e-11	50.5485	1.0798e-10	50.3322	2.175e-10	58.8894	5.504e-10
			6.46747	7.3e-11	34.4756	3.623e-11	50.6099	1.0573e-10	50.4668	2.226e-10	58.8963	5.519e-10
			6.47501	5.959e-11	34.6236	3.385e-11	50.6303	1.085e-10	50.4464	2.306e-10	59.0075	5.598e-10
			6.48298	6.506e-11	34.7681	3.197e-11	50.6919	9.691e-11	50.5561	2.255e-10	59.1366	5.49e-10
			6.4914	8.083e-11	34.915	2.624e-11	50.7692	1.1113e-10	50.6047	2.417e-10	59.1926	5.531e-10
			6.49899	8.415e-11	35.0631	3.256e-11	50.844	9.469e-11	50.6073	2.291e-10	59.1856	5.339e-10
			6.5066	5.037e-11	35.2274	4.565e-11	50.9295	9.676e-11	50.7176	2.316e-10	59.2347	5.613e-10
			6.51423	7.028e-11	35.3769	3.759e-11	50.9632	9.95e-11	50.6945	2.325e-10	59.2803	5.558e-10
			6.52231	6.89e-11	35.524	2.579e-11	50.9996	1.1674e-10	50.8285	2.315e-10	59.2663	5.436e-10
			6.52997	8.272e-11	35.6659	4.319e-11	51.0986	9.83e-11	50.8208	2.284e-10	59.319	5.485e-10
			6.53766	5.945e-11	35.8179	2.433e-11	51.1876	8.591e-11	50.8492	2.285e-10	59.4672	5.52e-10
			6.54536	6.869e-11	35.9686	4.568e-11	51.24	9.589e-11	50.9554	2.277e-10	58.782	5.599e-10
			6.55308	6.165e-11	36.1154	3.895e-11	51.2531	1.0396e-10	50.9372	2.161e-10	57.7201	5.659e-10
			6.56168	5.209e-11	36.2542	2.941e-11	51.3321	1.0181e-10	50.9996	2.229e-10	56.699	5.703e-10
			6.56944	6.768e-11	36.4153	3.492e-11	51.4139	9.881e-11	51.1065	2.25e-10	55.7165	5.651e-10
			6.57722	5.878e-11	36.5684	3.216e-11	51.4933	9.142e-11	51.0699	2.119e-10	54.7885	5.915e-10
			6.58545	5.857e-11	36.7053	3.442e-11	51.5969	1.0106e-10	51.198	2.297e-10	53.9025	5.979e-10
			6.5937	7.206e-11	36.8433	2.655e-11	51.6102	1.0641e-10	51.1535	2.167e-10	53.056	6.203e-10
			6.60153	8.171e-11	36.9754	2.574e-11	51.6929	1.0329e-10	51.2059	2.253e-10	52.203	6.196e-10
			6.60895	6.733e-11	37.1264	2.484e-11	51.7866	1.0319e-10	51.2663	2.27e-10	51.3136	6.401e-10
			6.61726	5.048e-11	37.2731	2.64e-11	51.8296	9.367e-11	51.2426	2.046e-10	50.0902	6.631e-10
			6.62471	6.589e-11	37.4153	3.54e-11	51.8538	1.0297e-10	51.3927	2.195e-10	49.3218	6.621e-10
			6.63262	8.073e-11	37.5629	2.621e-11	51.9427	1.0023e-10	51.3743	2.392e-10	48.5437	6.715e-10
			6.64055	4.768e-11	37.7174	2.687e-11	52.0562	1.0148e-10	51.48	2.277e-10	47.7897	6.89e-10
			6.64938	6.033e-11	37.8601	4.063e-11	52.0996	1.0112e-10	51.5039	2.347e-10	47.0832	7.017e-10
			6.65735	4.574e-11	38.0112	2.417e-11	52.1295	8.188e-11	51.5331	2.338e-10	46.4037	7.161e-10
			6.66489	6.637e-11	38.1679	2.114e-11	52.2057	9.749e-11	51.6422	2.305e-10	45.7227	7.339e-10
			6.67289	5.678e-11	38.3127	2.15e-11	52.2985	8.583e-11	51.6289	2.207e-10	45.1223	7.348e-10
			6.68092	6.549e-11	38.4704	2.147e-11	52.3944	1.0172e-10	51.7223	2.272e-10	44.4899	7.497e-10
			6.68896	6.863e-11	38.6429	2.166e-11	52.4219	9.976e-11	51.7411	2.138e-10	43.8597	7.637e-10
			6.69658	7.546e-11	38.8139	2.156e-11	52.4329	1.0329e-10	51.7652	2.192e-10	43.2732	7.663e-10
			6.70466	5.673e-11	38.9681	2.113e-11	52.499	9.051e-11	51.8672	2.225e-10	42.6785	8.088e-10
			6.71321	6.553e-11	39.1267	2.074e-11	52.579	1.0848e-10	51.8457	2.348e-10	42.1248	8.112e-10
			6.72133	5.222e-11	39.2974	2.812e-11	52.6648	8.757e-11	52.0075	2.27e-10	41.5749	8.37e-10
			6.72902	6.494e-11	39.4836	1.877e-11	52.7454	1.0112e-10	51.9832	2.226e-10	41.0543	8.423e-10
			6.73718	7.478e-11	39.681	3.85e-11	52.7426	8.691e-11	52.105	2.327e-10	40.5499	8.602e-10
			6.74582	5.7e-11	39.8422	2.176e-11	52.7983	8.913e-11	52.0833	2.084e-10	40.0336	8.748e-10
			6.75402	5.868e-11	40.0048	2.051e-11	52.8849	1.0846e-10	52.1023	2.377e-10	39.521	8.765e-10
			6.76224	5.704e-11	40.1768	2.015e-11	52.9605	8.963e-11	52.2302	2.1e-10	39.0518	8.775e-10
			6.77002	5.673e-11	40.3714	2.061e-11	53.0532	9.57e-11	52.203	2.314e-10	38.5743	9.041e-10
			6.77828	7.223e-11	40.5548	1.988e-11	53.1124	7.763e-11	52.3505	2.222e-10	38.1287	9.208e-10
			6.78656	5.79e-11	40.7282	2.122e-11	53.1208	9.92e-11	52.3451	2.171e-10	37.6989	9.365e-10
			6.79486	6.682e-11	40.8948	1.974e-11	53.1717	1.0053e-10	52.3889	2.189e-10	37.2481	9.611e-10
			6.80272	7.077e-11	41.061	1.783e-11	53.2623	9.131e-11	52.5155	2.29e-10	36.8243	9.691e-10
			6.81106	6.917e-11	41.2286	2.417e-11	53.3419	7.77e-11	52.4879	2.144e-10	36.3848	9.82e-10
			6.81942	7.07e-11	41.3942	2.628e-11	53.4445	8.078e-11	52.6427	2.276e-10	35.9829	1.0088e-09
			6.8278	6.239e-11	41.58	2.382e-11	53.4845	8.78e-11	52.6399	2.015e-10	35.5961	1.0188e-09
			6.83574	6.134e-11	41.7258	2.732e-11	53.4988	1.0572e-10	52.6676	2.293e-10	35.2088	1.0271e-09
			6.8451	5.201e-11	41.8708	2.683e-11	53.5791	9.805e-11	52.8178	2.151e-10	34.8165	1.0401e-09
			6.85307	5.358e-11	42.0398	2.428e-11	53.697	9.538e-11	52.8234	2.217e-10	34.4365	1.052e-09
			6.86153	5.264e-11	42.2262	2.632e-11	53.7808	7.982e-11	52.9858	2.151e-10	34.075	1.0784e-09
			6.87002	5.506e-11	42.3819	1.726e-11	53.7779	9.252e-11	52.9717	2.093e-10	33.7143	1.0934e-09
			6.87805	6.316e-11	42.5152	2.7e-11	53.8184	8.298e-11	52.9689	2.029e-10	33.3545	1.109e-09
			6.8861	5.552e-11	42.6749	2.733e-11	53.9025	8.887e-11	53.1208	2.012e-10	33.0186	1.1361e-09
			6.89465	5.232e-11	42.8633	2.686e-11	53.9928	1.0604e-10	53.0955	1.991e-10	32.6797	1.1452e-09
			6.90322	4.939e-11	43.0293	2.724e-11	54.0628	9.473e-11	53.1039	2.078e-10	32.3488	1.1576e-09
			6.91133	5.965e-11	43.1779	2.637e-11	54.0482	8.059e-11	53.1576	2.223e-10	32.0215	1.1666e-09
			6.92042	6.102e-11	43.3351	2.641e-11	54.0979	8.804e-11	53.2283	2.116e-10	31.7018	1.1919e-09
			6.92905	5.765e-11	43.4783	2.576e-11	54.1771	7.353e-11	53.1915	1.972e-10	31.3863	1.1967e-09
			6.93722	5.338e-11	43.6262	2.539e-11	54.2505	9.33e-11	53.1293	2.185e-10	31.0868	1.2062e-09
			6.94541	6.18e-11	43.8001	1.967e-11	54.3095	8.692e-11	53.2368	2.124e-10	30.7939	1.2284e-09
			6.9541	6.215e-11	43.9406	2.464e-11	54.3124	8.44e-11	53.2255	2.411e-10	30.5008	1.2514e-09
			6.96233	6.176e-11	44.0645	2.452e-11	54.3744	8.356e-11	53.2085	2.116e-10	30.2087	1.2748e-09
			6.97107	6.503e-11	44.1872	2.447e-11	54.4544	8.163e-11	53.3163	2.348e-10	29.9195	1.2936e-09
			6.97983	6.763e-11	44.3262	2.503e-11	54.5465	9.421e-11	53.2651	2.09e-10	29.6419	1.3098e-09
			6.98861	6.969e-11	44.4761	2.281e-11	54.5881	9.945e-11	53.3903	2.082e-10	29.3729	1.3143e-09
			6.99692	6.778e-11	44.605	2.379e-11	54.6001	8.39e-11	53.3789	1.938e-10	29.1011	1.3303e-09
			7.00525	5.901e-11	44.7087	2.246e-11	54.6209	9.909e-11	53.3618	2.01e-10	28.8434	1.3621e-09
			7.0141	4.925e-11	44.8229	2.492e-11	54.7046	8.501e-11	53.5017	2.165e-10	28.5812	1.375e-09
			7.02247	4.516e-11	44.9438	2.39e-11	54.8276	9.217e-11	53.4559	2.124e-10	28.3214	1.3838e-09
			7.03087	5.825e-11	45.0633	2.676e-11	54.8246	9.263e-11	53.5619	2.057e-10	28.0702	1.3868e-09
			7.04027	4.771e-11	45.163	2.523e-11	54.8516	7.701e-11	53.5877	2.07e-10	27.8226	1.4269e-09
			7.04871	4.697e-11	45.2509	2.25e-11	54.942	8.069e-11	53.5733	2.053e-10	27.5801	1.4528e-09
			7.05716	6.282e-11	45.3371	2.51e-11	55.0388	9.321e-11	53.723	1.951e-10	27.3478	1.4617e-09
			7.06614	6.857e-11	45.4298	2.505e-11	55.1238	1.0332e-10	53.6711	2.004e-10	27.1106	1.473e-09
			7.07464	7.058e-11	45.5436	2.437e-11	55.1116	8.541e-11	53.7866	2.072e-10	26.8795	1.5039e-09
			7.08316	5.993e-11	45.6621	2.484e-11	55.1359	9.037e-11	53.8271	1.948e-10	26.6496	1.5185e-09
			7.0917	6.519e-11	45.7561	1.085e-11	55.212	8.069e-11	53.8039	2.018e-10	26.4264	1.5199e-09
			7.10026	6.888e-11	45.8253	2.432e-11	55.325	8.338e-11	53.9665	2.029e-10	26.2123	1.5383e-09
			7.10985	7.768e-11	45.9053	2.494e-11	55.3587	9.288e-11	53.8996	2.139e-10	25.9896	1.5511e-09
			7.11845	5.859e-11	46.0087	2.413e-11	55.3434	7.403e-11	53.9374	2.106e-10	25.7805	1.5792e-09
			7.12708	7.066e-11	46.1042	2.438e-11	55.4293	8.302e-11	54.0511	1.989e-10	25.5768	1.5869e-09
			7.13572	5.533e-11	46.1872	2.312e-11	55.497	8.361e-11	53.9928	1.954e-10	25.3691	1.6028e-09
			7.14439	5.645e-11	46.2471	2.518e-11	55.5957	9.22e-11	54.1506	2.033e-10	25.1699	1.6178e-09
			7.1541	4.774e-11	46.3135	2.748e-11	55.6328	8.085e-11	54.1096	2.056e-10	24.9694	1.6404e-09
			7.16281	5.137e-11	46.4123	2.372e-11	55.6143	1.0223e-10	54.1038	2.1e-10	24.7727	1.6525e-09
			7.17154	4.995e-11	46.5051	2.254e-11	55.6886	9.55e-11	54.2947	2.063e-10	24.5851	1.6896e-09
			7.18081	5.584e-11	46.5679	2.414e-11	55.788	8.669e-11	54.2505	2.103e-10	24.395	1.6915e-09
			7.18959	5.069e-11	46.6309	2.358e-11	55.8972	8.882e-11	54.3478	1.897e-10	24.2043	1.7105e-09
			7.19839	4.824e-11	46.6962	2.607e-11	55.9315	1.0112e-10	54.3803	1.974e-10	24.0252	1.7418e-09
			7.20773	6.774e-11	46.8055	2.558e-11	55.9159	7.681e-11	54.3301	2.006e-10	23.8459	1.745e-09
			7.21709	4.763e-11	46.8845	2.204e-11	56.013	8.022e-11	54.484	2.089e-10	23.6653	1.7833e-09
			7.22543	4.451e-11	46.944	2.506e-11	56.1136	8.203e-11	54.4277	2.164e-10	23.488	1.785e-09
			7.23432	5.584e-11	47.0124	2.491e-11	56.1671	1.0285e-10	54.4247	1.842e-10	23.3187	1.8034e-09
			7.24323	5.362e-11	47.0854	2.459e-11	56.1671	8.827e-11	54.5256	2.012e-10	23.1476	1.8297e-09
			7.25216	5.376e-11	47.172	2.434e-11	56.2493	9.645e-11	54.4544	2.032e-10	22.9822	1.8491e-09
			7.26111	4.746e-11	47.2791	2.679e-11	56.3412	9.895e-11	54.5375	2.087e-10	22.8144	1.8748e-09
			7.27008	5.461e-11	47.335	2.257e-11	56.4398	9.142e-11	54.5405	1.876e-10	22.6542	1.8892e-09
			7.27961	5.275e-11	47.3844	2.347e-11	56.4653	1.006e-10	54.5465	2.025e-10	22.4916	1.8916e-09
			7.28863	5.347e-11	47.4473	2.47e-11	56.4685	8.716e-11	54.6807	1.988e-10	22.3344	1.913e-09
			7.29767	4.616e-11	47.5421	2.171e-11	56.5515	9.428e-11	54.6329	2.208e-10	22.1769	1.937e-09
			7.30674	4.986e-11	47.6417	2.41e-11	56.6412	9.353e-11	54.8065	2.049e-10	22.025	1.9412e-09
			7.31582	4.435e-11	47.6826	2.503e-11	56.7215	8.768e-11	54.7495	1.984e-10	21.8713	1.9742e-09
			7.32493	4.498e-11	47.7418	2.204e-11	56.7408	8.202e-11	54.7465	2.015e-10	21.7193	1.9869e-09
			7.33407	5.916e-11	47.8103	2.088e-11	56.7118	8.953e-11	54.93	2.071e-10	21.5726	2.0094e-09
			7.34322	4.503e-11	47.8881	2.352e-11	56.7924	8.644e-11	54.9239	2.001e-10	21.4243	2.0102e-09
			7.35294	1.94e-11	47.9985	2.218e-11	56.8861	8.616e-11	54.8877	1.962e-10	21.277	2.064e-09
			7.36214	4.261e-11	48.0677	2.542e-11	56.9541	7.673e-11	55.0661	1.913e-10	21.1358	2.0509e-09
			7.37137	3.196e-11	48.1093	2.25e-11	56.912	6.84e-11	55.0206	1.988e-10	20.993	2.0881e-09
			7.38062	5.728e-11	48.1672	2.616e-11	56.9411	7.807e-11	55.0025	1.969e-10	20.8581	2.0777e-09
			7.39098	4.321e-11	48.216	2.415e-11	57.0028	8.053e-11	55.1724	1.96e-10	20.7198	2.1373e-09
			7.39973	5.04e-11	48.2998	2.777e-11	57.0939	7.053e-11	55.1025	1.998e-10
			7.40905	3.029e-11	48.384	2.937e-11	57.1919	7.934e-11	55.1602	1.983e-10
			7.41895	3.009e-11	48.459	2.76e-11	57.1559	8.275e-11	55.2364	1.961e-10
			7.42887	5.001e-11	48.5013	2.058e-11	57.2213	8.841e-11	55.1816	1.934e-10
			7.43771	4.763e-11	48.5343	2.959e-11	57.3164	7.552e-11	55.3557	1.906e-10
			7.44713	3.166e-11	48.5814	2.431e-11	57.4053	7.552e-11	55.3863	2.119e-10
			7.45657	4.106e-11	48.6665	2.239e-11	57.4086	9.505e-11	55.3802	1.949e-10
			7.46659	4.815e-11	48.7543	2.518e-11	57.4086	8.33e-11	55.571	2.031e-10
			7.47608	4.826e-11	48.8114	2.063e-11	57.501	8.673e-11	55.5648	2.077e-10
			7.48559	4.287e-11	48.8472	2.018e-11	57.6269	6.792e-11	55.5494	1.967e-10
			7.49513	4.158e-11	48.8878	1.956e-11	57.6868	7.934e-11	55.7165	1.998e-10
			7.50413	5.482e-11	48.9548	2.913e-11	57.6469	7.611e-11	55.6483	1.954e-10
			7.51428	4.006e-11	49.0557	1.672e-11	57.7367	9.272e-11	55.7351	1.977e-10
			7.52389	3.909e-11	49.1063	2.288e-11	57.8436	8.092e-11	55.8005	1.926e-10
			7.53409	4.835e-11	49.157	2.514e-11	57.9341	9.201e-11	55.816	1.952e-10
			7.54375	6.232e-11	49.1981	2.717e-11	57.9139	7.7e-11	56.0381	1.716e-10
			7.55344	3.553e-11	49.2441	2.36e-11	57.9341	8.217e-11	56.013	2.082e-10
			7.56258	4.731e-11	49.3364	2.229e-11	58.0316	7.608e-11	56.1041	1.853e-10
			7.57289	3.165e-11	49.412	1.627e-11	58.1058	8.375e-11	56.224	2.01e-10
			7.58265	4.645e-11	49.4487	2.756e-11	58.214	6.778e-11	56.1293	1.867e-10
			7.59244	4.786e-11	49.4829	2.747e-11	58.1632	8.583e-11	56.2556	2.077e-10
			7.60225	2.715e-11	49.5319	2.447e-11	58.2411	7.721e-11	56.2525	1.892e-10
			7.61267	4.174e-11	49.6302	2.044e-11	58.326	9.393e-11	56.2272	1.95e-10
			7.62195	2.522e-11	49.7117	2.522e-11	58.418	7.282e-11	56.3539	1.953e-10
			7.63184	4.598e-11	49.7438	2.69e-11	58.4419	8.761e-11	56.2208	1.967e-10
			7.64175	3.981e-11	49.7735	2.628e-11	58.401	6.57e-11	56.2556	1.785e-10
			7.65169	5.244e-11	49.8256	2.146e-11	58.4795	8.011e-11	56.2936	1.985e-10
			7.66166	4.636e-11	49.9201	2.596e-11	58.5617	8.863e-11	56.2019	1.889e-10
			7.67106	4.548e-11	49.99	2.686e-11	58.6407	6.785e-11	56.3317	2.063e-10
			7.68108	5.429e-11	50.01	4.373e-11	58.6098	8.061e-11	56.243	1.786e-10
			7.69172	4.412e-11	50.04	2.484e-11	58.6201	6.587e-11	56.1956	1.913e-10
			7.70179	3.93e-11	50.1052	2.474e-11	58.6889	9.508e-11	56.3285	1.945e-10
			7.71129	4.496e-11	50.1907	2.525e-11	58.7717	6.26e-11	56.2841	1.854e-10
			7.72082	3.644e-11	50.2841	2.401e-11	58.8304	7.343e-11	56.3603	1.961e-10
			7.73156	2.742e-11	50.317	2.577e-11	58.8894	9.326e-11	56.4111	1.906e-10
			7.74174	3.71e-11	50.3626	2.41e-11	58.8443	6.899e-11	56.3444	1.91e-10
			7.75134	3.794e-11	50.4032	2.541e-11	58.872	8.191e-11	56.3825	1.977e-10
			7.76217	3.406e-11	50.4796	2.484e-11	58.9414	7.572e-11	56.5579	2.067e-10
			7.77242	3.307e-11	50.5868	2.624e-11	58.9971	8.297e-11	56.5067	1.977e-10
			7.78271	3.371e-11	50.656	2.844e-11	59.0842	7.93e-11	56.4398	1.818e-10
			7.79241	4.969e-11	50.6868	2.714e-11	59.1366	6.57e-11	56.5547	1.788e-10
			7.80275	5.743e-11	50.7074	2.787e-11	59.1226	8.202e-11	56.4685	1.964e-10
			7.81311	4.444e-11	50.7537	2.356e-11			56.4972	1.912e-10
			7.8235	3.629e-11	50.8259	2.63e-11			56.6187	1.857e-10
			7.83392	3.791e-11	50.9372	2.693e-11			56.5547	1.955e-10
			7.84437	4.297e-11	50.9996	2.574e-11			56.7505	1.828e-10
			7.85423	4.267e-11	51.0334	2.54e-11			56.7698	1.876e-10
			7.86473	4.209e-11	51.0647	2.726e-11			56.7279	1.937e-10
			7.87588	5.097e-11	51.1117	2.623e-11			56.9087	1.816e-10
			7.88581	4.292e-11	51.1614	2.54e-11			56.8764	1.899e-10
			7.8964	3.412e-11	51.2531	2.507e-11			56.8214	1.911e-10
			7.90764	3.497e-11	51.3294	2.29e-11			56.9833	1.733e-10
			7.91891	4.44e-11	51.3663	2.826e-11			56.8699	1.856e-10
			7.92896	5.501e-11	51.3848	2.54e-11			56.899	1.896e-10
			7.93903	4.279e-11	51.4165	2.55e-11			57.0711	1.847e-10
			7.95039	1.969e-11	51.4509	2.63e-11			56.9833	2.012e-10
			7.96115	3.315e-11	51.5411	2.429e-11			57.032	1.813e-10
			7.9713	4.252e-11	51.6262	2.617e-11			57.1853	1.899e-10
			7.98276	3.206e-11	51.6476	2.358e-11			57.0776	1.776e-10
			7.99297	3.983e-11	51.6636	2.417e-11			57.1788	1.859e-10
			8.00448	2.217e-11	51.701	2.48e-11			57.1657	1.667e-10
			8.01475	3.335e-11	51.8027	2.644e-11			57.0776	1.845e-10
			8.02633	4.301e-11	51.8941	2.665e-11			57.2344	1.857e-10
			8.03665	3.95e-11	51.9238	2.702e-11			57.1233	1.844e-10
			8.04764	3.111e-11	51.9616	2.56e-11			57.1102	1.991e-10
			8.05802	3.184e-11	51.9886	2.533e-11			57.1919	1.887e-10
			8.06972	4.821e-11	52.0779	2.594e-11			57.1102	1.893e-10
			8.08016	5.307e-11	52.1594	2.248e-11			57.3132	1.436e-10
			8.09061	1.925e-11	52.1839	4.7e-12			57.2771	1.855e-10
			8.10176	4.108e-11	52.203	2.301e-11			57.2705	1.801e-10
			8.11293	3.175e-11	52.2548	2.38e-11			57.4614	1.842e-10
			8.12348	3.119e-11	52.3423	2.446e-11			57.3526	1.917e-10
			8.13537	3.85e-11	52.4191	2.559e-11			57.3394	1.768e-10
			8.14598	4.084e-11	52.4604	2.519e-11			57.4878	1.687e-10
			8.15661	4.976e-11	52.4769	2.83e-11			57.4086	1.938e-10
			8.16727	4.706e-11	52.499	2.337e-11			57.4614	2.031e-10
			8.17795	3.743e-11	52.5486	2.576e-11			57.5772	1.909e-10
			8.19001	3.811e-11	52.6233	2.691e-11			57.4845	1.79e-10
			8.20075	3.889e-11	52.7343	2.401e-11			57.5242	1.951e-10
			8.2122	3.109e-11	52.7621	2.467e-11			57.607	1.973e-10
			8.22301	3.019e-11	52.7927	2.451e-11			57.5407	1.828e-10
			8.23384	3.805e-11	52.8318	2.307e-11			57.6834	1.902e-10
			8.24538	3.93e-11	52.8597	2.185e-11			57.6502	1.773e-10
			8.25627	4.945e-11	52.9128	2.574e-11			57.607	1.919e-10
			8.26788	3.206e-11	53.0138	2.361e-11			57.7901	1.811e-10
			8.27883	3.458e-11	53.0814	2.718e-11			57.7101	1.947e-10
			8.28981	2.867e-11	53.0983	2.567e-11			57.73	1.97e-10
			8.30151	3.611e-11	53.1265	2.613e-11			57.8637	1.888e-10
			8.31186	3.726e-11	53.135	2.618e-11			57.7534	2.045e-10
			8.32293	2.976e-11	53.1689	2.517e-11			57.8168	1.726e-10
			8.33472	3.949e-11	53.2396	2.495e-11			57.9139	1.763e-10
			8.34516	2.988e-11	53.339	2.368e-11			57.8469	1.688e-10
			8.35631	2.989e-11	53.3874	2.455e-11			57.9811	1.92e-10
			8.3682	4.992e-11	53.4017	2.675e-11			57.9945	1.861e-10
			8.37872	3.581e-11	53.4274	2.424e-11			57.8771	1.979e-10
			8.39067	2.868e-11	53.4531	2.813e-11			58.0282	1.883e-10
			8.40195	3.895e-11	53.5332	2.343e-11			57.9945	1.848e-10
			8.41326	1.894e-11	53.6222	2.374e-11			57.924	1.925e-10
			8.4246	2.325e-11	53.6913	2.165e-11			58.1193	1.968e-10
			8.43526	2.729e-11	53.6999	2.621e-11			58.0046	1.772e-10
			8.44737	4.514e-11	53.7288	2.575e-11			58.0147	1.991e-10
			8.45881	2.335e-11	53.7663	2.435e-11			58.126	1.955e-10
			8.47027	3.332e-11	53.8503	2.404e-11			58.0013	1.655e-10
			8.48176	2.766e-11	53.9491	2.781e-11			58.072	1.94e-10
			8.49329	2.903e-11	54.0249	2.527e-11			58.2072	1.752e-10
			8.50485	4.272e-11	54.0307	2.34e-11			58.0956	1.643e-10
			8.51644	3.002e-11	54.057	2.573e-11			58.1497	1.863e-10
			8.52878	1.821e-11	54.1038	2.398e-11			58.1767	1.761e-10
			8.54044	3.766e-11	54.1829	2.504e-11			58.1091	1.924e-10
			8.55139	3.164e-11	54.3006	2.294e-11			58.3192	1.969e-10
			8.56384	3.892e-11	54.3036	2.536e-11			58.2038	1.944e-10
			8.57559	7.23e-12	54.2977	2.577e-11			58.2309	1.883e-10
			8.58738	4.482e-11	54.3006	2.321e-11			58.3329	1.695e-10
			8.59993	3.581e-11	54.3715	2.428e-11			58.2174	1.947e-10
			8.61104	3.28e-11	54.4455	2.671e-11			58.3771	1.77e-10
			8.62366	4.279e-11	54.487	2.562e-11			58.3635	1.967e-10
			8.63558	2.517e-11	54.4692	2.813e-11			58.3022	1.815e-10
			8.64678	1.915e-11	54.487	3.056e-11			58.4898	1.869e-10
			8.65951	4.265e-11	54.4989	2.578e-11			58.3601	1.869e-10
			8.67152	2.228e-11	54.5732	2.441e-11			58.4898	1.876e-10
			8.68357	2.43e-11	54.6568	2.32e-11			58.5206	1.64e-10
			8.69565	3.09e-11	54.6956	2.72e-11			58.3976	1.864e-10
			8.70701	2.295e-11	54.6747	2.359e-11			58.6098	1.663e-10
			8.71992	2.05e-11	54.6956	2.333e-11			58.5001	1.888e-10
			8.7321	2.395e-11	54.7255	2.672e-11			58.5069	1.75e-10
			8.74432	1.954e-11	54.8336	2.256e-11			58.045	1.788e-10
			8.7558	2.564e-11	54.9119	2.492e-11			56.9801	1.856e-10
			8.76885	2.912e-11	54.933	2.23e-11			56.1924	1.891e-10
			8.78117	2.541e-11	54.93	2.443e-11			55.2822	1.849e-10
			8.79275	2.341e-11	54.939	2.659e-11			54.3213	1.83e-10
			8.80514	2.683e-11	54.9995	2.502e-11			53.6279	1.924e-10
			8.81756	2.216e-11	55.1238	2.744e-11			52.7315	2.13e-10
			8.83002	3.527e-11	55.1572	2.494e-11			51.9427	2.226e-10
			8.84251	2.059e-11	55.1572	2.285e-11			51.2216	1.986e-10
			8.85504	4.146e-11	55.1602	2.372e-11			50.388	2.007e-10
			8.86839	2.33e-11	55.1937	2.349e-11			49.7191	2.208e-10
			8.88021	1.878e-11	55.2395	2.339e-11			49.01	2.214e-10
			8.89205	2.761e-11	55.371	2.333e-11			48.2765	2.45e-10
			8.90472	2.102e-11	55.457	2.71e-11			47.6803	2.215e-10
			8.91742	1.976e-11	55.4785	2.302e-11			46.955	2.409e-10
			8.93017	2.272e-11	55.4631	2.456e-11			46.3843	2.362e-10
			8.94294	2.147e-11	55.4631	2.325e-11			45.7394	2.235e-10
			8.95496	2.818e-11	55.5093	2.384e-11			45.1345	2.307e-10
			8.96781	2.593e-11	55.5741	2.248e-11			44.5851	2.476e-10
			8.98069	2.184e-11	55.6979	2.208e-11			43.9676	2.613e-10
			8.99281	2.294e-11	55.7072	2.206e-11			43.4066	2.436e-10
			9.00576	3.391e-11	55.7258	1.272e-11			42.9019	2.671e-10
			9.01795	2.191e-11	55.7476	2.404e-11			42.337	2.888e-10
			9.03098	2.175e-11	55.7569	2.481e-11
			9.04323	4.029e-11	55.841	2.567e-11
			9.05633	2.909e-11	55.9472	2.704e-11
			9.06865	3.766e-11	56.013	2.602e-11
			9.08183	2.72e-11	56.0381	2.242e-11
			9.09422	2.054e-11	56.0381	2.313e-11
			9.10747	2.767e-11	56.0758	2.452e-11
			9.11993	2.11e-11	56.123	2.511e-11
			9.13242	2.2e-11	56.2082	2.652e-11
			9.14578	3.693e-11	56.3444	2.265e-11
			9.15835	2.081e-11	56.3412	2.189e-11
			9.17179	2.11e-11	56.3444	2.306e-11
			9.18358	2.758e-11	56.3412	2.575e-11
			9.19709	1.984e-11	56.373	2.55e-11
			9.21065	2.156e-11	56.4366	2.202e-11
			9.22339	2.122e-11	56.5515	2.505e-11
			9.23702	3.668e-11	56.5355	2.23e-11
			9.25069	2.349e-11	56.5355	2.653e-11
			9.26269	1.808e-11	56.5451	2.921e-11
			9.27644	2.406e-11	56.5547	2.609e-11
			9.28936	2.129e-11	56.6316	2.4e-11
			9.30319	2.044e-11	56.7215	2.494e-11
			9.31532	2.027e-11	56.7859	2.679e-11
			9.32923	2.25e-11	56.7569	2.676e-11
			9.34143	2.09e-11	56.7666	2.902e-11
			9.35541	2.191e-11	56.7762	1.713e-11
			9.36856	2.013e-11	56.8279	2.414e-11
			9.38174	1.984e-11	56.9573	2.773e-11
			9.39496	2.795e-11	56.9866	2.38e-11
			9.40822	2.14e-11	56.9898	2.361e-11
			9.42152	3.53e-11	56.9541	2.234e-11
			9.43485	2.698e-11	56.9411	2.324e-11
			9.44912	3.161e-11	56.9866	2.624e-11
			9.46163	2.729e-11	57.019	2.176e-11
			9.47508	2.37e-11	57.0353	2.425e-11
			9.48857	2.721e-11	57.0809	2.627e-11
			9.50299	2.745e-11	57.1233	2.521e-11
			9.51565	2.592e-11	57.1527	2.424e-11
			9.52925	2.82e-11	57.1853	2.479e-11
			9.54381	2.707e-11	57.2148	2.489e-11
			9.55657	2.573e-11	57.2443	2.54e-11
			9.57029	2.597e-11	57.3033	2.828e-11
			9.58405	2.608e-11	57.3362	2.293e-11
			9.59693	2.869e-11	57.3723	2.25e-11
			9.61261	2.704e-11	57.4086	2.644e-11
			9.62557	2.613e-11	57.4581	2.339e-11
			9.63948	2.571e-11	57.5871	2.712e-11
			9.65344	2.634e-11	57.6302	2.331e-11
			9.66651	2.604e-11	57.6735	2.69e-11
			9.68054	2.469e-11	57.7101	2.348e-11
			9.69462	2.283e-11	57.7501	2.247e-11
			9.70874	3.338e-11	57.8001	2.295e-11
			9.72195	2.271e-11	57.8771	2.316e-11
			9.73615	2.605e-11	57.9207	2.407e-11
			9.75039	2.505e-11	57.9676	2.272e-11
			9.76372	2.465e-11	58.0147	2.576e-11
			9.77804	2.553e-11	58.0282	2.588e-11
			9.7924	2.533e-11	58.0653	2.315e-11
			9.80681	2.547e-11	58.0821	2.718e-11
			9.82029	2.391e-11	58.1058	2.3e-11
			9.83478	2.371e-11	58.1598	2.166e-11
			9.84834	2.488e-11	58.1903	2.155e-11
			9.86291	2.486e-11	58.2174	2.438e-11
			9.87849	2.578e-11	58.2581	2.954e-11
			9.89218	2.498e-11	58.2751	2.456e-11
			9.90589	2.422e-11	58.2784	2.532e-11
			9.92063	2.44e-11	58.3192	2.243e-11
			9.93542	2.353e-11	58.3431	2.486e-11
			9.94926	2.438e-11	58.3839	2.284e-11
			9.96512	2.304e-11	58.4249	2.382e-11
			9.97904	2.305e-11	58.4317	2.538e-11
			9.993	2.535e-11	58.418	2.33e-11
			10.0092	2.573e-11	58.4488	2.277e-11
			10.0241	2.363e-11	58.4795	2.199e-11
			10.0391	2.279e-11	58.4932	2.389e-11
			10.0538	2.264e-11	58.524	2.269e-11
			10.0687	2.474e-11	58.5617	2.667e-11
			10.0835	2.267e-11	58.596	2.73e-11
			10.0993	2.288e-11	58.627	2.138e-11
			10.1125	2.781e-11	58.6545	1.0906e-11
			10.1274	2.371e-11	58.7302	2.557e-11
			10.1435	2.236e-11	58.7337	2.218e-11
			10.1586	2.489e-11	58.8235	2.386e-11
			10.1724	2.229e-11	58.8789	2.215e-11
			10.1875	2.351e-11	58.9727	2.053e-11
			10.2027	2.221e-11	58.4351	2.431e-11
			10.2176	2.332e-11	57.6469	2.267e-11
			10.2328	2.467e-11	56.8861	2.236e-11
			10.2479	2.447e-11	56.1325	2.735e-11
			10.2619	2.497e-11	55.4816	2.456e-11
			10.2771	2.259e-11	54.7645	2.494e-11
			10.2922	2.148e-11	54.057	2.462e-11
			10.3071	2.337e-11	53.3703	2.473e-11
			10.3222	2.52e-11	52.7398	2.391e-11
			10.3372	2.562e-11	52.0806	2.303e-11
			10.3523	2.661e-11	51.4324	2.375e-11
			10.3672	2.129e-11	50.8156	2.544e-11
			10.3822	2.578e-11	50.2008	2.474e-11
			10.3974	2.536e-11	49.5958	2.605e-11
			10.4114	2.568e-11	49.022	2.648e-11
			10.4266	2.203e-11	48.4473	2.671e-11
			10.4419	2.304e-11	47.8881	2.386e-11
			10.4569	2.308e-11	47.335	2.425e-11
			10.4719	3.011e-11	46.8187	2.627e-11
			10.4869	2.396e-11	46.2834	2.703e-11
			10.5023	2.166e-11	45.7624	2.386e-11
			10.5172	2.093e-11	45.2816	2.308e-11
			10.5322	2.085e-11	44.7948	2.471e-11
			10.5473	2.543e-11	44.3105	2.396e-11
			10.5623	2.04e-11	43.8423	2.265e-11
			10.5774	2.484e-11	43.3764	2.518e-11
			10.5927	2.238e-11	42.9443	2.456e-11
			10.6077	2.953e-11	42.4809	2.382e-11
			10.623	2.964e-11	42.0433	2.247e-11
			10.6383	2.563e-11	41.632	2.553e-11
			10.6537	2.751e-11	41.2184	2.327e-11
			10.6689	2.785e-11	40.7947	2.449e-11
			10.684	2.641e-11	40.3959	2.41e-11
			10.6995	2.874e-11	40.0192	2.415e-11
			10.715	2.452e-11	39.6416	2.396e-11
			10.7309	2.751e-11	39.2526	2.449e-11
			10.7466	2.814e-11	38.8939	2.461e-11
			10.7622	2.751e-11	38.5312	3.529e-11
			10.7778	2.58e-11	38.1636	1.724e-11
			10.7937	2.281e-11	37.8387	6.08e-12
			10.8093	2.5e-11	37.477	3.263e-11
			10.8241	2.577e-11	37.1443	1.935e-11
			10.84	2.603e-11	36.8311	1.817e-11
			10.8558	2.638e-11	36.4924	2.203e-11
			10.8717	2.479e-11	36.1742	2.693e-11
			10.8887	2.644e-11	35.868	2.182e-11
			10.9047	2.741e-11	35.5594	2.139e-11
			10.9193	2.71e-11	35.2572	2.884e-11
			10.9368	2.381e-11	34.9479	2.375e-11
			10.9528	2.572e-11	34.6524	2.519e-11
			10.9676	2.528e-11	34.3713	3.69e-11
			10.9847	2.92e-11	34.0797	3.331e-11
			11.0007	2.512e-11	33.7986	2.327e-11
			11.0173	1.694e-11	33.5199	2.679e-11
			11.0334	2.726e-11	33.2502	3.491e-11
			11.0496	2.59e-11	32.9837	4.59e-11
			11.066	2.641e-11	32.7204	2.306e-11
			11.0823	2.985e-11	32.4633	2.867e-11
			11.0987	2.481e-11	32.2082	3.514e-11
			11.1151	2.736e-11	31.9591	3.302e-11
			11.1316	2.688e-11	31.7088	2.742e-11
			11.1479	2.9e-11	31.4663	3.065e-11
			11.1642	2.874e-11	31.2256	3.035e-11
			11.1808	2.622e-11	30.9914	2.639e-11
			11.1975	2.477e-11	30.7654	4.311e-11
			11.2138	2.832e-11	30.5343	5.152e-11
			11.2304	2.945e-11	30.3177	4.678e-11
			11.2471	2.382e-11	30.0933	5.086e-11
			11.2635	2.982e-11	29.8704	3.446e-11
			11.2802	-4.66e-12	29.6542	3.427e-11
			11.2969	2.501e-11	29.4473	4.347e-11
			11.3139	2.539e-11
			11.3306	2.553e-11
			11.3474	2.449e-11
			11.3636	2.547e-11
			11.3803	2.449e-11
			11.3973	2.826e-11
			11.4144	2.382e-11
			11.4314	2.51e-11
			11.4485	2.782e-11
			11.4653	-2.38e-12
			11.4824	2.743e-11
			11.4995	2.781e-11
			11.517	2.609e-11
			11.5346	2.347e-11
			11.5518	2.562e-11
			11.5691	2.425e-11
			11.5866	2.782e-11
			11.6042	2.634e-11
			11.6217	2.728e-11
			11.6391	2.666e-11
			11.6568	2.699e-11
			11.6743	2.718e-11
			11.6918	2.424e-11
			11.7099	2.554e-11
			11.7273	2.685e-11
			11.7449	2.466e-11
			11.7626	2.268e-11
			11.7802	2.676e-11
			11.798	2.386e-11
			11.8157	2.599e-11
			11.8333	2.501e-11
			11.8512	2.622e-11
			11.8689	2.431e-11
			11.8866	1.84e-11
			11.9056	2.438e-11
			11.9232	2.443e-11
			11.941	2.362e-11
			11.9589	2.552e-11
			11.9768	2.585e-11
			11.9962	2.303e-11
			12.0139	2.498e-11
			12.0318	2.333e-11
			12.0499	2.379e-11
			12.0691	2.648e-11
			12.0872	2.202e-11
			12.1048	2.347e-11
			12.1227	2.599e-11
			12.1405	2.376e-11
			12.158	2.322e-11
			12.1758	2.494e-11
			12.1935	2.512e-11
			12.2111	1.944e-11
			12.2288	2.407e-11
			12.2463	2.472e-11
			12.2647	2.25e-11
			12.2826	2.519e-11
			12.3004	2.295e-11
			12.3183	2.491e-11
			12.3361	2.256e-11
			12.3545	2.435e-11
			12.3727	2.396e-11
			12.3926	2.381e-11
			12.4122	2.531e-11
			12.4308	2.433e-11
			12.4493	2.232e-11
			12.4679	2.45e-11
			12.4861	1.701e-11
			12.5044	1.956e-11
			12.5241	2.554e-11
			12.5426	2.435e-11
			12.5616	2.407e-11
			12.5804	2.477e-11
			12.5992	2.325e-11
			12.618	2.089e-11
			12.6365	2.431e-11
			12.6566	2.355e-11
			12.6754	2.433e-11
			12.6939	2.416e-11
			12.7121	2.052e-11
			12.7312	2.434e-11
			12.7517	2.238e-11
			12.7704	2.389e-11
			12.7898	2.435e-11
			12.8092	-5.608e-12
			12.8299	1.017e-11
			12.8507	1.589e-11
			12.8698	2.387e-11
			12.8894	2.181e-11
			12.9089	1.813e-11
			12.9281	2.267e-11
			12.949	2.243e-11
			12.9685	2.267e-11
			12.9882	1.943e-11
			13.009	1.852e-11
			13.0288	1.8e-11
			13.0482	2.361e-11
			13.0697	2.345e-11
			13.0897	2.368e-11
			13.1096	2.182e-11
			13.1299	2.167e-11
			13.1496	1.369e-11
			13.1704	2.316e-11
			13.19	2.345e-11
			13.21	2.358e-11
			13.2303	2.347e-11
			13.2501	2.299e-11
			13.2718	-2.57e-12
			13.292	1.631e-11
			13.3127	1.998e-11
			13.334	-8.89e-12
			13.3561	1.851e-11
			13.3774	1.409e-11
			13.3989	1.336e-11
			13.4198	8.7e-13
			13.4414	2.127e-11
			13.4624	2.399e-11
			13.4836	2.26e-11
			13.5044	-6.04e-12
			13.527	2.298e-11
			13.5474	-3.79e-12
			13.5706	2.061e-11
			13.5908	-7.58e-12
			13.6121	-1.098e-11
			13.6359	-7.734e-12
			13.659	8.31e-12
			13.6803	1.443e-11
			13.7039	1.977e-11
			13.7249	2.237e-11
			13.7478	1.593e-11
			13.7696	2.25e-11
			13.7906	-4.01e-12
			13.8139	-3.93e-12
			13.8349	-8.79e-12
			13.8569	1.217e-11
			13.8791	1.985e-11
			13.9022	1.743e-11
			13.922	-3.833e-12
			13.9445	9.86e-12
			13.9677	1.672e-11
			13.9905	1.309e-11
			14.0119	2.153e-11
			14.0333	1.953e-11
			14.0552	1.949e-11
			14.0778	2.018e-11
			14.101	1.411e-11
			14.1223	1.592e-11
			14.1437	1.429e-11
			14.1667	-2.634e-11
			14.1878	1.57e-11
			14.209	1.879e-11
			14.2314	1.41e-11
			14.2527	-9.86e-12
			14.2735	2.346e-11
			14.2955	-9.71e-12
			14.3166	-4.27e-12
			14.3379	1.823e-11
			14.3591	1.436e-11
			14.3788	1.253e-11
			14.4011	1.341e-11
			14.4211	-9.94e-12
			14.4415	-1.043e-11
			14.463	2.1065e-11
			14.4837	1.079e-11
			14.5056	-5.26e-12
			14.5262	1.095e-11
			14.5478	1.26e-11
			14.5696	-1.312e-11
			14.5915	-8.04e-12
			14.613	1.608e-11
			14.6359	-4.836e-12
			14.6565	6.36e-12
			14.6798	-4.7e-12
			14.7029	1.802e-11
			14.7241	-4.48e-12
			14.7473	1.812e-11
			14.7682	1.581e-11
			14.792	-8.18e-12
			14.8131	1.23e-11
			14.8355	1.168e-11
			14.8577	-4.28e-12
			14.8805	6.6e-13
			14.9016	8.9e-13
			14.9249	-4.84e-12
			14.947	1.742e-11
			14.9705	1.015e-11
			14.9932	-3.32e-12
			15.0166	1.257e-11
			15.0417	1.418e-11
			15.0636	1.348e-11
			15.0886	2.0213e-11
			15.1112	5.22e-12
			15.1364	1.79e-11
			15.1593	-7.39e-12
			15.1842	-1.272e-11
			15.2073	7.73e-12
			15.2316	-1.254e-11
			15.2553	1.8821e-11
			15.2795	-6.863e-12
			15.305	9.45e-12
			15.3278	1.3e-11
			15.3537	-7.45e-12
			15.3768	-6.44e-12
			15.4019	-2.141e-11
			15.4271	1.9689e-11
			15.4507	5.46e-12
			15.4768	1.8262e-11
			15.5022	8.42e-12
			15.5282	-2.67e-12
			15.5514	4.4e-13
			15.577	-6.67e-12
			15.6031	-2.66e-12
			15.6296	1.8162e-11
			15.6541	2.059e-11
			15.6794	1.392e-11
			15.705	1.765e-11
			15.7324	2.1136e-11
			15.757	5.76e-12
			15.7846	2.2957e-11
			15.8095	-2.089e-12
			15.8361	9.23e-12
			15.8635	1.9106e-11
			15.8889	1.77e-11
			15.9167	-3.32e-12
			15.9411	-4.94e-12
			15.9696	1.9819e-11
			15.9941	8.1e-12
			16.0226	1.296e-11
			16.0501	1.653e-11
			16.0782	-5.29e-12
			16.1031	-1.393e-11
			16.1319	1.7747e-11
			16.1595	2.69e-12
			16.1857	1.608e-11
			16.2138	5.9e-12
			16.239	1.211e-11
			16.2668	-3.034e-11
			16.2919	1.38e-11
			16.3209	-3.05e-12
			16.346	-2.22e-12
			16.3739	4.81e-12
			16.4015	-2.734e-11
			16.4282	1.7014e-11
			16.4541	7.55e-12
			16.4848	1.332e-11
			16.5104	6.17e-12
			16.5382	-1.8e-12
			16.5653	-2.14e-12
			16.5931	-7.21e-12
			16.6215	6.28e-12
			16.6489	1.141e-11
			16.6772	-1.0787e-11
			16.7031	7e-12
			16.7322	-2.12e-12
			16.76	2.031e-11
			16.7867	-2.04e-12
			16.8163	1.8376e-11
			16.8438	-1.1966e-11
			16.8722	1.854e-11
			16.9007	6.56e-12
			16.9288	1.38e-11
			16.9563	1.291e-11
			16.9843	-1.96e-12
			17.0109	-5.12e-12
			17.0387	-3.103e-12
			17.0672	-7.583e-12
			17.0955	-2.13e-12
			17.1239	-4.04e-12
			17.1535	6.37e-12
			17.1848	-4.14e-12
			17.2129	-2.84e-12
			17.242	-2.64e-12
			17.2712	5.897e-12
			17.2975	6.79e-12
			17.3256	-5.09e-12
			17.356	-1.496e-11
			17.3837	1.9538e-11
			17.411	7.76e-12
			17.4401	-4.82e-12
			17.4691	4.78e-12
			17.4978	-2.82e-12
			17.5266	-2.08e-12
			17.5556	5.823e-12
			17.5855	4.1e-13
			17.6146	2.59e-12
			17.6445	1.52e-12
			17.6738	-1.6558e-11
			17.7032	-1.525e-11
			17.7333	-1.4104e-11
			17.7642	-4.681e-12
			17.7942	6.52e-12
			17.8256	-4.78e-12
			17.8552	-2.95e-12
			17.8852	1.98e-12
			17.9157	-3.32e-12
			17.9472	6.45e-12
			17.9766	1.6524e-11
			18.0063	-3.803e-12
			18.0398	1.254e-11
			18.0717	-4.66e-12
			18.1002	6.69e-12
			18.1314	1.8839e-11
			18.164	-1.1967e-11
			18.196	-9.329e-12
			18.2295	-1.603e-11
			18.2608	-4.58e-12
			18.2946	5.044e-12
			18.3264	1.2e-13
			18.3591	1.253e-11
			18.3922	1.439e-11
			18.4237	-1.4095e-11
			18.4587	-1.538e-11
			18.4932	-4.48e-12
			18.5261	3.747e-12
			18.5598	1.811e-11
			18.5936	-1.37e-12
			18.6265	1.6744e-11
			18.6598	-4.16e-12
			18.6975	5.16e-12
			18.7322	-5.732e-12
			18.767	6.08e-12
			18.8012	5.85e-12
			18.8352	1.88e-12
			18.8704	5.72e-12
			18.9064	1.08e-12
			18.9401	5.35e-12
			18.9768	-2.37e-12
			19.0121	-4.29e-12
			19.0487	1.6198e-11
			19.0811	-1.025e-11
			19.1208	1.739e-11
			19.1542	-1.624e-11
			19.1942	-3.82e-12
			19.2271	-3.88e-12
			19.2641	2.1428e-11
			19.3002	1.794e-11
			19.3379	-2.36e-12
			19.3742	-1.1234e-11
			19.4118	2.779e-12
			19.4473	6.84e-12
			19.4879	5.24e-12
			19.5255	5.07e-12
			19.5626	-3.36e-12
			19.5967	5.46e-12
			19.6352	2.078e-11
			19.673	-6.2e-12
			19.7114	-3.62e-12
			19.7492	1.8543e-11
			19.7875	6.87e-12
			19.8259	6.01e-12
			19.8625	5.44e-12

## Sheet: Figure 4b
VG (V)	0.4		0.6		0.8		1		1.2		1.4
	1000/T (K-1)	Gsheet (Siemens)	1000/T (K-1)	Gsheet (Siemens)	1000/T (K-1)	Gsheet (Siemens)	1000/T (K-1)	Gsheet (Siemens)	1000/T (K-1)	Gsheet (Siemens)	1000/T (K-1)	Gsheet (Siemens)
	3.02206	5.3e-11	3.32768	3.8645e-09	3.33067	9.9455e-08	3.33156	5.0845e-07	3.32723	1.2575e-06	3.32779	2.022e-06
	3.02957	5.6025e-11	3.336	3.849e-09	3.33356	9.9525e-08	3.33645	5.094e-07	3.33378	1.261e-06	3.33489	2.0235e-06
	3.04229	5.627e-11	3.34392	3.9e-09	3.33678	9.987e-08	3.34135	5.1085e-07	3.34001	1.262e-06	3.34236	2.03e-06
	3.05651	5.309e-11	3.35244	3.901e-09	3.33979	9.998e-08	3.34627	5.1185e-07	3.34616	1.2665e-06	3.34952	2.0345e-06
	3.07059	5.2925e-11	3.36078	3.9225e-09	3.34247	1.0011e-07	3.35121	5.1235e-07	3.35267	1.2705e-06	3.35706	2.0405e-06
	3.08385	5.582e-11	3.36916	3.919e-09	3.34549	1.0029e-07	3.35616	5.1355e-07	3.35897	1.272e-06	3.36474	2.0445e-06
	3.09598	5.012e-11	3.37747	3.9475e-09	3.34851	1.00345e-07	3.36134	5.1525e-07	3.36553	1.2765e-06	3.372	2.049e-06
	3.10771	5.3085e-11	3.38581	3.983e-09	3.35143	1.00555e-07	3.36632	5.161e-07	3.37177	1.2785e-06	3.37929	2.053e-06
	3.11876	5.1995e-11	3.39409	3.9845e-09	3.35447	1.00535e-07	3.3712	5.1675e-07	3.37826	1.2815e-06	3.3865	2.0575e-06
	3.1293	5.0885e-11	3.40217	3.9885e-09	3.35751	1.00845e-07	3.37621	5.169e-07	3.38455	1.284e-06	3.39397	2.064e-06
	3.13942	4.6515e-11	3.41041	3.991e-09	3.36044	1.0089e-07	3.38112	5.18e-07	3.39075	1.2865e-06	3.40113	2.0655e-06
	3.14881	4.7115e-11	3.41869	3.995e-09	3.36315	1.0102e-07	3.38604	5.19e-07	3.39709	1.289e-06	3.40866	2.0685e-06
	3.15816	5.0065e-11	3.42712	4.021e-09	3.36621	1.011e-07	3.39109	5.204e-07	3.40356	1.2915e-06	3.41588	2.074e-06
	3.16726	4.75e-11	3.43536	3.9965e-09	3.36927	1.013e-07	3.39605	5.2105e-07	3.40959	1.2955e-06	3.42325	2.077e-06
	3.17601	4.47e-11	3.44388	4.0015e-09	3.37223	1.01385e-07	3.40101	5.2165e-07	3.41588	1.2975e-06	3.43041	2.081e-06
	3.18461	4.3675e-11	3.4522	4.0235e-09	3.3753	1.014e-07	3.40623	5.2285e-07	3.42208	1.3e-06	3.43761	2.0835e-06
	3.19264	4.6155e-11	3.46045	4.036e-09	3.37804	1.0174e-07	3.41111	5.2345e-07	3.42853	1.3015e-06	3.44507	2.088e-06
	3.20082	4.245e-11	3.46873	4.015e-09	3.38101	1.0163e-07	3.41612	5.241e-07	3.43477	1.3045e-06	3.4522	2.09e-06
	3.20852	4.4465e-11	3.47681	4.0265e-09	3.38409	1.01865e-07	3.42114	5.2515e-07	3.44116	1.3075e-06	3.45937	2.095e-06
	3.21636	4.299e-11	3.48529	4.0235e-09	3.38707	1.019e-07	3.4263	5.259e-07	3.44744	1.3085e-06	3.46656	2.0975e-06
	3.22393	4.057e-11	3.49345	4.0415e-09	3.39006	1.02085e-07	3.43136	5.2655e-07	3.45363	1.31e-06	3.47415	2.102e-06
	3.23154	4.1355e-11	3.50165	4.0165e-09	3.39305	1.0216e-07	3.43619	5.2675e-07	3.45997	1.305e-06	3.48129	2.105e-06
	3.23908	4.3755e-11	3.50988	4.019e-09	3.39616	1.02235e-07	3.44104	5.276e-07	3.4662	1.3145e-06	3.48857	2.109e-06
	3.24623	4.295e-11	3.51803	4.0345e-09	3.39916	1.0235e-07	3.44602	5.282e-07	3.47258	1.316e-06	3.49577	2.1125e-06
	3.25362	3.9165e-11	3.52634	4.0335e-09	3.40217	1.02565e-07	3.45113	5.297e-07	3.47874	1.317e-06	3.50312	2.115e-06
	3.26094	4.084e-11	3.53469	4.0275e-09	3.40518	1.0253e-07	3.45602	5.3e-07	3.48493	1.32e-06	3.51037	2.117e-06
	3.26787	3.876e-11	3.54296	4.0415e-09	3.40785	1.0255e-07	3.46093	5.3045e-07	3.49101	1.3225e-06	3.51753	2.119e-06
	3.27514	3.925e-11	3.55215	4.025e-09	3.41087	1.02555e-07	3.46572	5.316e-07	3.49748	1.323e-06	3.5246	2.1235e-06
	3.28224	3.5845e-11	3.56062	3.9965e-09	3.4139	1.0267e-07	3.47066	5.3215e-07	3.50361	1.325e-06	3.5317	2.125e-06
	3.28937	3.475e-11	3.56977	3.986e-09	3.41693	1.02725e-07	3.47548	5.3295e-07	3.50976	1.327e-06	3.53895	2.127e-06
	3.29663	3.65e-11	3.57884	4.0105e-09	3.41997	1.02845e-07	3.48044	5.331e-07	3.5158	1.3295e-06	3.5461	2.1305e-06
	3.30382	3.2635e-11	3.58796	4.012e-09	3.42302	1.03005e-07	3.48554	5.3335e-07	3.52199	1.331e-06	3.55341	2.1325e-06
	3.31115	3.6495e-11	3.59725	3.976e-09	3.42607	1.03025e-07	3.49052	5.3385e-07	3.52808	1.3325e-06	3.56049	2.1335e-06
	3.31818	3.342e-11	3.60646	3.9815e-09	3.42912	1.0297e-07	3.4954	5.3475e-07	3.53407	1.3335e-06	3.56761	2.135e-06
	3.32546	3.419e-11	3.61598	3.9695e-09	3.43218	1.0312e-07	3.5003	5.3555e-07	3.54045	1.3345e-06	3.57488	2.137e-06
	3.33256	3.3095e-11	3.62568	3.9625e-09	3.43525	1.03155e-07	3.50533	5.3585e-07	3.54648	1.3375e-06	3.58218	2.141e-06
	3.33979	3.3875e-11	3.63544	3.941e-09	3.43832	1.0328e-07	3.51025	5.3655e-07	3.55252	1.3375e-06	3.58925	2.1415e-06
	3.34717	3.2555e-11	3.64551	3.945e-09	3.44139	1.03335e-07	3.51519	5.37e-07	3.55885	1.34e-06	3.59635	2.1445e-06
	3.35447	3.133e-11	3.65551	3.937e-09	3.44459	1.03385e-07	3.52014	5.377e-07	3.56494	1.3415e-06	3.60373	2.1475e-06
	3.36168	3.291e-11	3.66529	3.917e-09	3.44768	1.0347e-07	3.52522	5.378e-07	3.57092	1.344e-06	3.61115	2.1445e-06
	3.36905	3.121e-11	3.67566	3.913e-09	3.45077	1.03645e-07	3.53008	5.3855e-07	3.57731	1.3435e-06	3.61834	2.1495e-06
	3.37621	3.189e-11	3.68582	3.881e-09	3.45411	1.03535e-07	3.53494	5.386e-07	3.58333	1.3535e-06	3.62555	2.1505e-06
	3.38364	3.045e-11	3.69617	3.876e-09	3.45722	1.0357e-07	3.53982	5.3955e-07	3.58938	1.347e-06	3.63332	2.1535e-06
	3.39098	2.6795e-11	3.70686	3.858e-09	3.46033	1.03615e-07	3.54472	5.402e-07	3.59557	1.3515e-06	3.64087	2.154e-06
	3.39836	3.1405e-11	3.71747	3.832e-09	3.46344	1.03755e-07	3.5495	5.4035e-07	3.60166	1.3495e-06	3.64897	2.1545e-06
	3.40576	2.8955e-11	3.72828	3.824e-09	3.46656	1.03765e-07	3.55442	5.4065e-07	3.60776	1.35e-06	3.65671	2.158e-06
	3.41285	2.837e-11	3.73902	3.8145e-09	3.46969	1.0375e-07	3.55923	5.409e-07	3.61376	1.351e-06	3.66502	2.1595e-06
	3.42021	2.7645e-11	3.75052	3.789e-09	3.47258	1.03645e-07	3.5643	5.4175e-07	3.62017	1.353e-06	3.67282	2.1595e-06
	3.42759	2.803e-11	3.76194	3.783e-09	3.47572	1.03915e-07	3.56913	5.4215e-07	3.62621	1.353e-06	3.68121	2.161e-06
	3.43466	2.979e-11	3.77316	3.753e-09	3.47899	1.0379e-07	3.57398	5.4205e-07	3.6324	1.3545e-06	3.68976	2.163e-06
	3.44187	2.5745e-11	3.78487	3.7455e-09	3.48214	1.03985e-07	3.57871	5.425e-07	3.63848	1.354e-06	3.69809	2.1635e-06
	3.44923	2.8665e-11	3.79607	3.7285e-09	3.48529	1.0381e-07	3.58359	5.434e-07	3.64511	1.356e-06	3.70659	2.164e-06
	3.4565	2.718e-11	3.80851	3.705e-09	3.48845	1.03955e-07	3.58835	5.432e-07	3.6515	1.3575e-06	3.7154	2.164e-06
	3.4638	2.607e-11	3.82482	3.6945e-09	3.49174	1.0382e-07	3.59324	5.4345e-07	3.65805	1.3585e-06	3.72439	2.1655e-06
	3.47078	2.341e-11	3.83686	3.677e-09	3.49491	1.04e-07	3.59803	5.439e-07	3.66488	1.358e-06	3.73315	2.1665e-06
	3.47838	2.293e-11	3.84941	3.651e-09	3.49809	1.0387e-07	3.60321	5.441e-07	3.67161	1.359e-06	3.74195	2.1675e-06
	3.48529	2.5565e-11	3.8613	3.6205e-09	3.50128	1.04135e-07	3.60802	5.445e-07	3.6785	1.361e-06	3.7508	2.168e-06
	3.4926	2.23e-11	3.87357	3.6095e-09	3.50459	1.0401e-07	3.61285	5.45e-07	3.68568	1.3605e-06	3.75982	2.1685e-06
	3.49956	2.1635e-11	3.88606	3.5805e-09	3.50779	1.04135e-07	3.61768	5.4535e-07	3.69263	1.362e-06	3.76918	2.1665e-06
	3.50668	2.052e-11	3.89894	3.5755e-09	3.51099	1.0407e-07	3.62253	5.457e-07	3.69959	1.362e-06	3.77829	2.171e-06
	3.51395	2.209e-11	3.91206	3.5515e-09	3.51481	1.0416e-07	3.62739	5.4615e-07	3.70686	1.364e-06	3.78745	2.17e-06
	3.52113	2.1785e-11	3.92434	3.531e-09	3.51815	1.04215e-07	3.63227	5.463e-07	3.7143	1.3645e-06	3.79737	2.17e-06
	3.52808	2.272e-11	3.93732	3.521e-09	3.52137	1.0425e-07	3.63716	5.462e-07	3.72162	1.364e-06	3.80677	2.171e-06
	3.53532	1.9465e-11	3.95023	3.4935e-09	3.52473	1.041e-07	3.64219	5.4665e-07	3.72898	1.3655e-06	3.81636	2.171e-06
	3.54246	1.853e-11	3.96291	3.4785e-09	3.52796	1.0404e-07	3.64751	5.4665e-07	3.73664	1.3655e-06	3.82585	2.171e-06
	3.54975	2.3165e-11	3.97567	3.457e-09	3.5312	1.04025e-07	3.6523	5.4705e-07	3.7442	1.3655e-06	3.83539	2.1705e-06
	3.55682	1.876e-11	3.98883	3.4255e-09	3.53482	1.04105e-07	3.65751	5.4715e-07	3.75164	1.365e-06	3.84497	2.173e-06
	3.5643	1.8235e-11	4.00176	3.3995e-09	3.53819	1.0403e-07	3.66274	5.4705e-07	3.7594	1.3655e-06	3.85475	2.174e-06
	3.57194	1.864e-11	4.01461	3.3735e-09	3.54145	1.0405e-07	3.66797	5.4755e-07	3.76705	1.366e-06	3.86488	2.177e-06
	3.57935	1.808e-11	4.02722	3.3685e-09	3.54484	1.0406e-07	3.67336	5.478e-07	3.77487	1.3665e-06	3.87462	2.172e-06
	3.58732	1.879e-11	4.04024	3.342e-09	3.54824	1.03985e-07	3.67863	5.4785e-07	3.78229	1.3675e-06	3.88485	2.1735e-06
	3.59531	1.89e-11	4.05285	3.3245e-09	3.55151	1.0409e-07	3.68419	5.482e-07	3.79046	1.369e-06	3.89484	2.1745e-06
	3.60321	2.1395e-11	4.06587	3.2955e-09	3.55492	1.04015e-07	3.68963	5.4805e-07	3.79838	1.3685e-06	3.90488	2.1735e-06
	3.61141	1.628e-11	4.07864	3.267e-09	3.55834	1.04e-07	3.69549	5.486e-07	3.80619	1.369e-06	3.91527	2.1725e-06
	3.61978	1.8135e-11	4.09132	3.2765e-09	3.56201	1.0405e-07	3.7011	5.4855e-07	3.81432	1.3675e-06	3.92542	2.1735e-06
	3.62805	1.9125e-11	4.10442	3.237e-09	3.56544	1.0388e-07	3.70672	5.4905e-07	3.82234	1.3675e-06	3.93546	2.172e-06
	3.63636	1.872e-11	4.11743	3.2265e-09	3.56888	1.03965e-07	3.71237	5.489e-07	3.83039	1.369e-06	3.94571	2.171e-06
	3.64485	1.745e-11	4.13018	3.212e-09	3.57219	1.04085e-07	3.71816	5.493e-07	3.83862	1.3685e-06	3.95601	2.171e-06
	3.65323	1.34e-11	4.14353	3.1915e-09	3.57603	1.04155e-07	3.72426	5.492e-07	3.84689	1.368e-06	3.96652	2.172e-06
	3.66206	1.773e-11	4.15679	3.188e-09	3.57935	1.0404e-07	3.73009	5.488e-07	3.8552	1.3675e-06	3.97693	2.1705e-06
	3.67094	1.658e-11	4.17171	3.1535e-09	3.58282	1.03985e-07	3.73622	5.4855e-07	3.86384	1.369e-06	3.98772	2.171e-06
	3.67985	1.6935e-11	4.18673	3.1495e-09	3.58629	1.0407e-07	3.74209	5.4945e-07	3.87222	1.369e-06	3.99808	2.174e-06
	3.68854	1.5485e-11	4.19974	3.1105e-09	3.58989	1.0402e-07	3.74813	5.4915e-07	3.88063	1.3725e-06	4.00882	2.1695e-06
	3.69795	1.2145e-11	4.21283	3.0975e-09	3.59337	1.0404e-07	3.75404	5.488e-07	3.88939	1.369e-06	4.01913	2.1705e-06
	3.70714	1.273e-11	4.22601	3.073e-09	3.59686	1.03905e-07	3.76053	5.497e-07	3.89833	1.369e-06	4.0295	2.168e-06
	3.71609	1.323e-11	4.23944	3.0465e-09	3.60036	1.03935e-07	3.76662	5.493e-07	3.90686	1.37e-06	4.04024	2.167e-06
	3.72537	1.206e-11	4.25279	3.0335e-09	3.60399	1.0386e-07	3.77273	5.493e-07	3.91543	1.369e-06	4.05071	2.167e-06
	3.73469	1.6655e-11	4.26621	3.0065e-09	3.6075	1.0398e-07	3.77915	5.4935e-07	3.92434	1.3675e-06	4.06124	2.1685e-06
	3.7442	1.42e-11	4.28027	2.997e-09	3.61128	1.03745e-07	3.7853	5.497e-07	3.93298	1.3695e-06	4.07166	2.1675e-06
	3.75361	1.34e-11	4.29387	2.9615e-09	3.61494	1.03695e-07	3.79161	5.4895e-07	3.94166	1.368e-06	4.08263	2.1665e-06
	3.76279	1.2125e-11	4.30775	2.954e-09	3.61847	1.03695e-07	3.7978	5.493e-07	3.9507	1.3685e-06	4.09299	2.167e-06
	3.77273	1.3155e-11	4.32189	2.917e-09	3.62214	1.03715e-07	3.80416	5.489e-07	3.95946	1.3665e-06	4.10374	2.164e-06
	3.78201	1.369e-11	4.33595	2.932e-09	3.62595	1.03755e-07	3.81054	5.4915e-07	3.96825	1.3685e-06	4.11438	2.165e-06
	3.79176	1.161e-11	4.35028	3.024e-09	3.6295	1.03565e-07	3.81694	5.4905e-07	3.97725	1.366e-06	4.12507	2.163e-06
	3.80141	1.0895e-11	4.3651	2.932e-09	3.63319	1.0344e-07	3.82336	5.4865e-07	3.98645	1.3665e-06	4.13633	2.163e-06
	3.81127	1.2815e-11	4.37963	2.936e-09	3.63676	1.0357e-07	3.82966	5.486e-07	3.99537	1.3655e-06	4.14731	2.1625e-06
	3.82117	1.0075e-11	4.39445	2.876e-09	3.64047	1.03585e-07	3.83627	5.4855e-07	4.00449	1.3675e-06	4.15818	2.16e-06
	3.83098	1.1315e-11	4.40917	2.88e-09	3.64405	1.03445e-07	3.84275	5.484e-07	4.01365	1.3655e-06	4.16945	2.1615e-06
	3.84113	1.1205e-11	4.42458	2.859e-09	3.64777	1.03345e-07	3.84956	5.48e-07	4.02253	1.3655e-06	4.18043	2.158e-06
	3.85119	1.1935e-11	4.43951	2.8245e-09	3.65137	1.0335e-07	3.85624	5.4775e-07	4.03145	1.365e-06	4.19217	2.1585e-06
	3.86145	1.0525e-11	4.45454	2.8325e-09	3.65497	1.03225e-07	3.86279	5.4805e-07	4.04057	1.365e-06	4.20327	2.1585e-06
	3.87177	1.0345e-11	4.46967	2.7955e-09	3.65872	1.03335e-07	3.86952	5.478e-07	4.0494	1.364e-06	4.21425	2.1555e-06
	3.88214	1.267e-11	4.48471	2.8e-09	3.66247	1.03275e-07	3.87642	5.476e-07	4.05828	1.364e-06	4.22583	2.155e-06
	3.89211	1.2375e-11	4.49984	2.7475e-09	3.66609	1.0307e-07	3.88319	5.477e-07	4.06702	1.3625e-06	4.23711	2.154e-06
	3.90274	1.0685e-11	4.51528	2.727e-09	3.66986	1.03065e-07	3.89029	5.473e-07	4.07598	1.362e-06	4.24827	2.151e-06
	3.91343	1.1395e-11	4.53022	2.6975e-09	3.67363	1.03015e-07	3.89696	5.4735e-07	4.0853	1.363e-06	4.25985	2.1515e-06
	3.92449	1.094e-11	4.54607	2.702e-09	3.67742	1.0312e-07	3.90381	5.4715e-07	4.094	1.3625e-06	4.27168	2.152e-06
	3.93546	1.14e-11	4.561	2.698e-09	3.68121	1.0297e-07	3.91053	5.4705e-07	4.10307	1.3615e-06	4.28284	2.148e-06
	3.94649	1.1435e-11	4.57582	2.65e-09	3.68487	1.02845e-07	3.91742	5.468e-07	4.11235	1.361e-06	4.29461	2.1485e-06
	3.95757	1.107e-11	4.59137	2.6275e-09	3.68868	1.0289e-07	3.92465	5.466e-07	4.1215	1.361e-06	4.30552	2.1485e-06
	3.96857	1.0525e-11	4.60617	2.614e-09	3.69249	1.02815e-07	3.93144	5.467e-07	4.13052	1.3595e-06	4.31742	2.1455e-06
	3.97978	1.1175e-11	4.62107	2.63e-09	3.69631	1.0284e-07	3.9384	5.461e-07	4.13993	1.3585e-06	4.32863	2.1455e-06
	3.99138	9.93e-12	4.63607	2.604e-09	3.70014	1.0286e-07	3.94524	5.46e-07	4.14903	1.359e-06	4.34047	2.1485e-06
	4.00272	5.405e-12	4.6516	2.595e-09	3.70398	1.0263e-07	3.95226	5.464e-07	4.158	1.3595e-06	4.35256	2.1415e-06
	4.01349	5.8515e-12	4.66679	2.5705e-09	3.70824	1.0258e-07	3.95914	5.456e-07	4.16701	1.3585e-06	4.36395	2.1395e-06
	4.02512	6.5585e-12	4.68252	2.561e-09	3.71209	1.0253e-07	3.96637	5.455e-07	4.17624	1.3565e-06	4.37541	2.1335e-06
	4.03633	5.778e-12	4.69792	2.52e-09	3.71623	1.02465e-07	3.97346	5.453e-07	4.18533	1.356e-06	4.3875	2.135e-06
	4.0476	7.4905e-12	4.71342	2.5085e-09	3.7201	1.02475e-07	3.98042	5.4545e-07	4.19445	1.355e-06	4.39928	2.135e-06
	4.05894	7.398e-12	4.72925	2.4895e-09	3.72412	1.02285e-07	3.9874	5.449e-07	4.20398	1.3545e-06	4.41151	2.132e-06
	4.06967	9.2885e-12	4.74496	2.4655e-09	3.728	1.02305e-07	3.99441	5.4435e-07	4.21336	1.3535e-06	4.42341	2.1285e-06
	4.08163	7.3765e-12	4.761	2.436e-09	3.7319	1.0219e-07	4.00176	5.4465e-07	4.22244	1.354e-06	4.43518	2.1285e-06
	4.09266	4.7995e-12	4.77692	2.4125e-09	3.73608	1.0242e-07	4.00866	5.4395e-07	4.23155	1.3515e-06	4.44761	2.1275e-06
	4.10391	2.8095e-12	4.79363	2.3955e-09	3.74	1.02145e-07	4.01606	5.44e-07	4.24124	1.353e-06	4.45951	2.1245e-06
	4.11523	5.058e-12	4.80977	2.3875e-09	3.74392	1.01945e-07	4.02317	5.439e-07	4.25062	1.3505e-06	4.47147	2.1235e-06
	4.12626	4.5135e-12	4.82602	2.422e-09	3.74784	1.0202e-07	4.03015	5.436e-07	4.2604	1.351e-06	4.4835	2.1215e-06
	4.13753	2.873e-12	4.84238	2.364e-09	3.75192	1.0184e-07	4.03747	5.4345e-07	4.27004	1.349e-06	4.496	2.12e-06
	4.14903	8.386e-12	4.85861	2.329e-09	3.75587	1.01755e-07	4.04449	5.4295e-07	4.27954	1.351e-06	4.50796	2.1185e-06
	4.16043	6.304e-12	4.87496	2.3185e-09	3.76011	1.01725e-07	4.05154	5.4265e-07	4.2889	1.3485e-06	4.52039	2.116e-06
	4.17206	4.0265e-12	4.89117	2.315e-09	3.76407	1.0171e-07	4.05844	5.4245e-07	4.2983	1.347e-06	4.53248	2.1145e-06
	4.18375	3.242e-12	4.90773	2.279e-09	3.76804	1.01695e-07	4.06587	5.4215e-07	4.30812	1.347e-06	4.54442	2.113e-06
	4.19533	5.3505e-12	4.92393	2.2555e-09	3.77216	1.0167e-07	4.07282	5.4175e-07	4.3176	1.3455e-06	4.55685	2.112e-06
	4.20681	3.2845e-12	4.94071	2.2565e-09	3.77644	1.01415e-07	4.0798	5.4165e-07	4.32713	1.345e-06	4.56934	2.1085e-06
	4.2187	5.038e-12	4.95688	2.245e-09	3.78043	1.01315e-07	4.08714	5.4165e-07	4.33689	1.3455e-06	4.58127	2.1075e-06
	4.23083	3.192e-12	4.9729	2.2215e-09	3.78444	1.013e-07	4.09417	5.407e-07	4.34631	1.343e-06	4.59369	2.105e-06
	4.24304	5.435e-12	4.98952	2.199e-09	3.78888	1.0133e-07	4.10122	5.406e-07	4.35578	1.3425e-06	4.60617	2.1055e-06
	4.25532	4.0785e-12	5.00551	2.2005e-09	3.79291	1.01265e-07	4.10863	5.4085e-07	4.36529	1.3405e-06	4.61808	2.104e-06
	4.26767	2.238e-12	5.02159	2.2115e-09	3.79694	1.01165e-07	4.1159	5.4055e-07	4.37503	1.3405e-06	4.63027	2.1005e-06
	4.27954	2.221e-12	5.03804	2.1445e-09	3.80084	1.01115e-07	4.12303	5.3975e-07	4.38462	1.34e-06	4.64231	2.0985e-06
	4.29221	6.347e-12	5.05459	2.1425e-09	3.80489	1.00865e-07	4.13035	5.4005e-07	4.39445	1.3375e-06	4.65484	2.0975e-06
	4.30478	2.3505e-12	5.07099	2.098e-09	3.80938	1.0092e-07	4.13753	5.397e-07	4.40412	1.336e-06	4.66744	2.0975e-06
	4.31742	3.8935e-12	5.08802	2.0915e-09	3.81345	1.0082e-07	4.14473	5.387e-07	4.41404	1.333e-06	4.67946	2.094e-06
	4.32975	1.709e-12	5.10491	2.078e-09	3.81752	1.0084e-07	4.15248	5.39e-07	4.4236	1.333e-06	4.69153	2.0925e-06
	4.34273	1.5145e-12	5.12164	2.091e-09	3.8219	1.0067e-07	4.15973	5.3845e-07	4.43321	1.333e-06	4.70433	2.0905e-06
	4.35559	5.593e-12	5.13875	2.047e-09	3.82614	1.00695e-07	4.16684	5.3815e-07	4.44346	1.33e-06	4.71654	2.09e-06
	4.36853	1.795e-12	5.15597	2.0295e-09	3.83054	1.00425e-07	4.17432	5.3755e-07	4.45295	1.329e-06	4.72947	2.088e-06
	4.38174	4.7405e-12	5.17384	2.023e-09	3.83465	1.0037e-07	4.182	5.3765e-07	4.46309	1.328e-06	4.74248	2.087e-06
	4.39483	1.486e-12	5.1913	2.0025e-09	3.83921	1.0038e-07	4.18918	5.374e-07	4.47327	1.327e-06	4.75534	2.0855e-06
	4.4082	1.8245e-12	5.20915	2.008e-09	3.84335	1.0013e-07	4.19674	5.367e-07	4.4829	1.3265e-06	4.76781	2.083e-06
	4.42165	2.6175e-12	5.22685	1.972e-09	3.84793	1.00215e-07	4.2038	5.3655e-07	4.49297	1.3255e-06	4.7808	2.08e-06
	4.43498	1.222e-12	5.24494	1.9595e-09	3.85253	1.0005e-07	4.21106	5.364e-07	4.50329	1.3225e-06	4.79386	2.0795e-06
	4.448	1.226e-12	5.26288	1.9505e-09	3.85669	9.9965e-08	4.21834	5.36e-07	4.51345	1.322e-06	4.80607	2.0745e-06
	4.4613	1.5045e-12	5.28178	1.91e-09	3.861	9.992e-08	4.22583	5.353e-07	4.52325	1.321e-06	4.81904	2.0755e-06
	4.47467	1.6075e-12	5.29998	1.906e-09	3.86548	9.978e-08	4.23316	5.352e-07	4.53309	1.3195e-06	4.83162	2.072e-06
	4.48813	2.5535e-12	5.31858	1.9005e-09	3.86982	9.9835e-08	4.24034	5.352e-07	4.54339	1.3185e-06	4.84473	2.072e-06
	4.50146	3.5755e-12	5.33703	1.91e-09	3.87402	9.969e-08	4.24755	5.344e-07	4.55311	1.317e-06	4.85743	2.0755e-06
	4.51467	4.9075e-12	5.35619	1.8535e-09	3.87822	9.952e-08	4.25496	5.3435e-07	4.56329	1.3165e-06	4.87068	2.0695e-06
	4.52817	1.8725e-12	5.37461	1.8425e-09	3.88289	9.9535e-08	4.26221	5.342e-07	4.57331	1.314e-06	4.88353	2.066e-06
	4.54133	4.8e-12	5.39316	1.8375e-09	3.88712	9.944e-08	4.26949	5.337e-07	4.58358	1.3145e-06	4.89668	2.0645e-06
	4.55477	2.815e-12	5.41419	1.8145e-09	3.89181	9.94e-08	4.27716	5.3315e-07	4.5939	1.3125e-06	4.90942	2.0635e-06
	4.56788	3.036e-12	5.43449	1.786e-09	3.89605	9.932e-08	4.28449	5.3295e-07	4.60426	1.3115e-06	4.92296	2.0615e-06
	4.58127	2.54e-12	5.45375	1.7755e-09	3.90031	9.923e-08	4.29221	5.3245e-07	4.61446	1.3105e-06	4.93632	2.0585e-06
	4.59453	2.5225e-12	5.47375	1.7755e-09	3.90457	9.9105e-08	4.29923	5.3225e-07	4.62449	1.309e-06	4.94927	2.0565e-06
	4.60766	-1.0075e-12	5.49239	1.763e-09	3.9093	9.9075e-08	4.30663	5.3155e-07	4.63478	1.3085e-06	4.96253	2.055e-06
	4.62107	2.067e-12	5.51146	1.7575e-09	3.91359	9.901e-08	4.31444	5.3195e-07	4.6449	1.307e-06	4.97611	2.052e-06
	4.63435	-6.63e-13	5.53097	1.7275e-09	3.91788	9.88e-08	4.32189	5.3115e-07	4.65528	1.306e-06	4.98977	2.0505e-06
	4.6477	-1.6265e-12	5.5497	1.7025e-09	3.92218	9.885e-08	4.32919	5.309e-07	4.66527	1.304e-06	5.00275	2.05e-06
	4.66092	-2.111e-12	5.56948	1.731e-09	3.9268	9.865e-08	4.3367	5.303e-07	4.6753	1.3035e-06	5.0163	2.0465e-06
	4.67464	-1.278e-12	5.58847	1.6685e-09	3.93159	9.8695e-08	4.34443	5.299e-07	4.68582	1.303e-06	5.02968	2.044e-06
	4.68823	2.526e-12	5.60758	1.6635e-09	3.93577	9.8415e-08	4.3518	5.2935e-07	4.69572	1.3015e-06	5.04337	2.0425e-06
	4.70212	1.668e-12	5.62778	1.6685e-09	3.94011	9.8355e-08	4.35958	5.299e-07	4.7061	1.3045e-06	5.05715	2.04e-06
	4.71654	2.9385e-12	5.64717	1.6545e-09	3.94477	9.8315e-08	4.367	5.294e-07	4.71654	1.2985e-06	5.07048	2.0375e-06
	4.73037	3.375e-12	5.66765	1.628e-09	3.94914	9.828e-08	4.37445	5.2905e-07	4.72724	1.2975e-06	5.0844	2.0375e-06
	4.74451	-1.1705e-12	5.68731	1.6075e-09	3.95351	9.8195e-08	4.38231	5.2895e-07	4.73754	1.2965e-06	5.09788	2.034e-06
	4.75873	-2.2195e-12	5.70744	1.5885e-09	3.95804	9.8045e-08	4.38982	5.2815e-07	4.74834	1.295e-06	5.11221	2.033e-06
	4.77304	4.5645e-12	5.72803	1.559e-09	3.96244	9.7975e-08	4.39734	5.281e-07	4.75828	1.2955e-06	5.12584	2.0325e-06
	4.78721	-9.015e-13	5.74812	1.582e-09	3.96684	9.7905e-08	4.40529	5.274e-07	4.76872	1.292e-06	5.1398	2.03e-06
	4.80169	-1.62e-12	5.76868	1.541e-09	3.97141	9.7735e-08	4.41345	5.2735e-07	4.77943	1.292e-06	5.15384	2.0275e-06
	4.81603	2.5585e-12	5.78972	1.547e-09	3.97583	9.7575e-08	4.42106	5.2635e-07	4.78973	1.2915e-06	5.16742	2.0255e-06
	4.83092	-2.474e-12	5.81024	1.536e-09	3.98042	9.7625e-08	4.42889	5.257e-07	4.80008	1.2895e-06	5.18162	2.0245e-06
	4.8452	1.4975e-12	5.83124	1.5285e-09	3.98486	9.7535e-08	4.43656	5.249e-07	4.81093	1.2885e-06	5.19534	2.0225e-06
	4.85956	1.6915e-12	5.85206	1.502e-09	3.98915	9.74e-08	4.44425	5.248e-07	4.82114	1.288e-06	5.20969	2.0195e-06
	4.87329	2.1595e-12	5.87372	1.495e-09	3.99377	9.741e-08	4.45216	5.24e-07	4.83162	1.287e-06	5.22384	2.018e-06
	4.88806	2.742e-12	5.89449	1.488e-09	3.99824	9.729e-08	4.45991	5.2345e-07	4.84238	1.2845e-06	5.2378	2.0155e-06
	4.90172	2.7345e-12	5.91541	1.538e-09	4.00288	9.706e-08	4.46788	5.222e-07	4.85319	1.2855e-06	5.25265	2.015e-06
	4.91642	-9.925e-13	5.93613	1.469e-09	4.00802	9.7155e-08	4.47547	5.2205e-07	4.86405	1.284e-06	5.26648	2.013e-06
	4.93048	-1.405e-12	5.95735	1.4415e-09	4.01236	9.7105e-08	4.4831	5.2085e-07	4.87448	1.2815e-06	5.2815	2.009e-06
	4.94462	-1.995e-12	5.978	1.4565e-09	4.01703	9.6875e-08	4.49115	5.204e-07	4.88496	1.28e-06	5.29521	2.0095e-06
	4.95884	9.815e-13	5.99844	1.4225e-09	4.02188	9.678e-08	4.49924	5.1965e-07	4.89572	1.279e-06	5.30955	2.006e-06
	4.97315	2.444e-12	6.01974	1.427e-09	4.02609	9.664e-08	4.50694	5.193e-07	4.90629	1.2785e-06	5.32311	2.0045e-06
	4.98803	-1.9165e-12	6.04011	1.411e-09	4.03096	9.651e-08	4.51508	5.186e-07	4.91715	1.2765e-06	5.33703	2.003e-06
	5.0025	-1.868e-12	6.06097	1.4225e-09	4.03535	9.647e-08	4.52264	5.1795e-07	4.92756	1.2765e-06	5.3516	2.001e-06
	5.01706	-2.3305e-12	6.08162	1.3995e-09	4.04008	9.6345e-08	4.53083	5.1775e-07	4.93827	1.274e-06	5.36596	1.9995e-06
	5.0317	2.1595e-12	6.1024	1.38e-09	4.04449	9.631e-08	4.53844	5.1705e-07	4.94878	1.274e-06	5.3801	1.997e-06
	5.04668	2.353e-12	6.1237	1.371e-09	4.04924	9.6275e-08	4.54607	5.1625e-07	4.95983	1.2725e-06	5.39462	1.992e-06
	5.06201	4.226e-12	6.14477	1.371e-09	4.05367	9.613e-08	4.55436	5.1595e-07	4.97092	1.2705e-06	5.40921	1.9935e-06
	5.07717	1.04e-12	6.16637	1.341e-09	4.05811	9.612e-08	4.56204	5.1525e-07	4.98157	1.27e-06	5.42299	1.99e-06
	5.09243	-2.8485e-12	6.1885	1.3355e-09	4.06273	9.5985e-08	4.57018	5.1495e-07	4.99276	1.2675e-06	5.43774	1.989e-06
	5.10803	-7.26e-13	6.21002	1.3245e-09	4.06719	9.583e-08	4.57771	5.1445e-07	5.0035	1.2655e-06	5.45197	1.9855e-06
	5.12348	-3.685e-13	6.23208	1.3005e-09	4.07199	9.5715e-08	4.58589	5.136e-07	5.01479	1.264e-06	5.46627	1.9835e-06
	5.13927	-1.3315e-12	6.2543	1.3285e-09	4.07681	9.5725e-08	4.59369	5.137e-07	5.02563	1.2635e-06	5.48125	1.9815e-06
	5.15517	3.037e-12	6.27746	1.2705e-09	4.0813	9.5565e-08	4.60172	5.1315e-07	5.03677	1.2635e-06	5.49602	1.9805e-06
	5.17197	2.961e-12	6.3004	1.2675e-09	4.08563	9.552e-08	4.60957	5.124e-07	5.0477	1.262e-06	5.51116	1.978e-06
	5.18807	2.8485e-12	6.32351	1.2645e-09	4.09048	9.5445e-08	4.61787	5.1175e-07	5.05868	1.2605e-06	5.52547	1.9765e-06
	5.204	3.636e-12	6.34719	1.2535e-09	4.095	9.5335e-08	4.62556	5.116e-07	5.06997	1.259e-06	5.54047	1.9745e-06
	5.22002	6.915e-13	6.37064	1.226e-09	4.09937	9.5225e-08	4.63371	5.1035e-07	5.08104	1.2575e-06	5.55556	1.971e-06
	5.23615	2.06e-12	6.39591	1.238e-09	4.10425	9.5085e-08	4.64145	5.0995e-07	5.09243	1.256e-06	5.57041	1.9715e-06
	5.25238	2.388e-12	6.41931	1.2215e-09	4.1088	9.5095e-08	4.64965	5.0945e-07	5.10386	1.256e-06	5.58503	1.97e-06
	5.2687	-2.8965e-12	6.44413	1.204e-09	4.1137	9.4945e-08	4.65744	5.0955e-07	5.11483	1.253e-06	5.60004	1.9665e-06
	5.28569	2.1395e-12	6.46831	1.1965e-09	4.11811	9.4825e-08	4.6657	5.09e-07	5.12636	1.2525e-06	5.61482	1.9655e-06
	5.30195	2.174e-12	6.49308	1.188e-09	4.12303	9.465e-08	4.67355	5.0825e-07	5.13743	1.2515e-06	5.62968	1.965e-06
	5.31802	-1.277e-12	6.51678	1.177e-09	4.12763	9.4665e-08	4.68143	5.0795e-07	5.1488	1.251e-06	5.64493	1.962e-06
	5.33419	-2.6445e-12	6.54108	1.1775e-09	4.13257	9.45e-08	4.68955	5.0745e-07	5.15996	1.2495e-06	5.65963	1.9595e-06
	5.3496	2.6525e-12	6.56599	1.1485e-09	4.13702	9.447e-08	4.69748	5.069e-07	5.17143	1.2485e-06	5.67472	1.958e-06
	5.36653	2.1005e-12	6.59065	1.144e-09	4.14199	9.4315e-08	4.70588	5.062e-07	5.18242	1.248e-06	5.68958	1.955e-06
	5.38242	1.9435e-12	6.61463	1.148e-09	4.14697	9.431e-08	4.71431	5.054e-07	5.194	1.2455e-06	5.70483	1.9535e-06
	5.39869	-1.346e-12	6.63878	1.127e-09	4.15144	9.4155e-08	4.72233	5.051e-07	5.20562	1.244e-06	5.72017	1.953e-06
	5.41477	-1.128e-12	6.66267	1.1205e-09	4.15593	9.401e-08	4.73059	5.049e-07	5.2173	1.243e-06	5.73559	1.9515e-06
	5.43095	-1.401e-12	6.68762	1.1285e-09	4.16095	9.403e-08	4.73866	5.038e-07	5.22848	1.2415e-06	5.75076	1.9475e-06
	5.44722	-1.108e-12	6.71231	1.104e-09	4.16597	9.3895e-08	4.74699	5.0335e-07	5.23999	1.2395e-06	5.76635	1.9465e-06
	5.46359	-1.181e-12	6.73673	1.109e-09	4.17049	9.3775e-08	4.75556	5.0315e-07	5.25127	1.238e-06	5.78168	1.945e-06
	5.48005	2.1675e-12	6.76178	1.0935e-09	4.17589	9.366e-08	4.76349	5.024e-07	5.26316	1.2385e-06	5.79744	1.9435e-06
	5.49632	-9.735e-13	6.78656	1.0725e-09	4.18043	9.358e-08	4.77213	5.0195e-07	5.27426	1.236e-06	5.81294	1.9405e-06
	5.51055	1.781e-12	6.81199	1.073e-09	4.1855	9.345e-08	4.78057	5.016e-07	5.28597	1.2355e-06	5.82785	1.939e-06
	5.52364	1.5725e-12	6.83714	1.064e-09	4.19006	9.3335e-08	4.78858	5.0075e-07	5.29745	1.234e-06	5.84419	1.936e-06
	5.53741	-1.8585e-12	6.86201	1.054e-09	4.19516	9.33e-08	4.79708	5e-07	5.3087	1.2325e-06	5.86029	1.933e-06
	5.55062	-2.365e-12	6.88705	1.0415e-09	4.19974	9.317e-08	4.80515	5.0005e-07	5.32028	1.2325e-06	5.87648	1.9325e-06
	5.5639	2.416e-12	6.91324	1.0295e-09	4.20468	9.3125e-08	4.81371	4.9955e-07	5.33191	1.2305e-06	5.89206	1.93e-06
	5.57724	-2.7915e-12	6.93866	1.016e-09	4.20982	9.301e-08	4.8216	4.9865e-07	5.34331	1.229e-06	5.90842	1.9275e-06
	5.59159	1.3165e-12	6.96524	1.0175e-09	4.21443	9.289e-08	4.83022	4.9835e-07	5.35475	1.2275e-06	5.92382	1.926e-06
	5.60507	4.12e-13	6.99105	1.0025e-09	4.21941	9.282e-08	4.8384	4.974e-07	5.36653	1.2275e-06	5.94001	1.924e-06
	5.61924	-3.0595e-12	7.01754	9.9475e-10	4.22404	9.2635e-08	4.84684	4.972e-07	5.37837	1.2255e-06	5.95628	1.923e-06
	5.63285	-2.0495e-12	7.04325	9.8535e-10	4.22905	9.2685e-08	4.85531	4.968e-07	5.38996	1.2235e-06	5.97265	1.9205e-06
	5.64717	1.6135e-12	7.06964	9.7905e-10	4.23388	9.246e-08	4.86358	4.9635e-07	5.4019	1.2235e-06	5.9891	1.9195e-06
	5.66091	-1.3175e-12	7.09673	9.6835e-10	4.2389	9.249e-08	4.87211	4.9545e-07	5.4136	1.2215e-06	6.00492	1.915e-06
	5.67537	-1.6535e-12	7.12352	9.619e-10	4.24394	9.222e-08	4.88067	4.9495e-07	5.42505	1.22e-06	6.02119	1.9125e-06
	5.68925	-2.492e-12	7.15001	9.5655e-10	4.24899	9.2185e-08	4.88878	4.9465e-07	5.43744	1.219e-06	6.03792	1.912e-06
	5.70386	-1.8015e-12	7.17618	9.4305e-10	4.25369	9.204e-08	4.89716	4.936e-07	5.44929	1.2185e-06	6.05364	1.9095e-06
	5.71755	-2.515e-12	7.20357	9.491e-10	4.25876	9.1985e-08	4.90581	4.932e-07	5.4609	1.2175e-06	6.07054	1.908e-06
	5.7323	-1.325e-12	7.22961	9.3585e-10	4.26385	9.1905e-08	4.91449	4.929e-07	5.47285	1.216e-06	6.08717	1.905e-06
	5.74647	2.7785e-12	7.25584	9.229e-10	4.26858	9.1755e-08	4.92271	4.92e-07	5.48516	1.2155e-06	6.10314	1.9035e-06
	5.76037	-2.2465e-12	7.28332	9.101e-10	4.27387	9.1665e-08	4.93121	4.919e-07	5.49722	1.212e-06	6.11995	1.9025e-06
	5.77501	-3.1195e-12	7.30994	9.109e-10	4.27899	9.156e-08	4.93949	4.9125e-07	5.50964	1.212e-06	6.13685	1.9005e-06
	5.78938	-3.503e-12	7.33676	9.156e-10	4.28412	9.1425e-08	4.94829	4.907e-07	5.52181	1.2105e-06	6.15385	1.898e-06
	5.80383	-2.837e-12	7.36377	8.924e-10	4.28927	9.1475e-08	4.95712	4.8995e-07	5.53403	1.208e-06	6.17093	1.895e-06
	5.81801	-1.7675e-12	7.39098	8.81e-10	4.29424	9.133e-08	4.96524	4.8975e-07	5.54631	1.2085e-06	6.1885	1.893e-06
	5.8326	-2.256e-12	7.4173	8.7225e-10	4.29904	9.1165e-08	4.97413	4.8875e-07	5.55833	1.2065e-06	6.2054	1.8915e-06
	5.84693	1.899e-12	7.4438	8.666e-10	4.30422	9.0855e-08	4.98231	4.884e-07	5.57041	1.209e-06	6.22278	1.8885e-06
	5.86166	-2.223e-12	7.47161	8.641e-10	4.30904	9.087e-08	4.99127	4.883e-07	5.58285	1.204e-06	6.23986	1.887e-06
	5.87717	-1.788e-12	7.4985	8.483e-10	4.31406	9.0745e-08	4.9995	4.8765e-07	5.59503	1.2025e-06	6.25665	1.885e-06
	5.89136	2.9145e-12	7.52559	8.672e-10	4.31909	9.067e-08	5.00826	4.8675e-07	5.60727	1.2025e-06	6.27392	1.885e-06
	5.90633	-2.2525e-12	7.55287	8.419e-10	4.32395	9.067e-08	5.01681	4.8635e-07	5.61956	1.2e-06	6.29129	1.882e-06
	5.92066	1.909e-12	7.58093	8.2185e-10	4.32938	9.0365e-08	5.02563	4.864e-07	5.63158	1.1995e-06	6.30795	1.879e-06
	5.93542	-1.696e-12	7.60861	8.21e-10	4.33426	9.037e-08	5.03398	4.8525e-07	5.64398	1.1975e-06	6.32551	1.878e-06
	5.95026	2.3265e-12	7.6365	8.118e-10	4.33934	9.0355e-08	5.04286	4.848e-07	5.65643	1.199e-06	6.34236	1.8755e-06
	5.96516	2.7505e-12	7.6646	8.077e-10	4.34461	9.031e-08	5.05153	4.8445e-07	5.66893	1.1955e-06	6.36011	1.875e-06
	5.97979	1.9015e-12	7.6929	8.125e-10	4.34934	8.989e-08	5.06047	4.838e-07	5.6815	1.1945e-06	6.37714	1.87e-06
	5.99484	1.9995e-12	7.72141	7.9595e-10	4.35445	8.9835e-08	5.06894	4.8325e-07	5.69444	1.1985e-06	6.39468	1.869e-06
	6.00962	-1.127e-12	7.75014	7.813e-10	4.35958	8.958e-08	5.07795	4.823e-07	5.70711	1.192e-06	6.41231	1.868e-06
	6.02446	2.0215e-12	7.77907	7.783e-10	4.36491	8.9495e-08	5.08699	4.8225e-07	5.71951	1.19e-06	6.43004	1.868e-06
	6.04011	2.756e-12	7.80823	7.733e-10	4.37006	8.948e-08	5.09554	4.818e-07	5.73197	1.19e-06	6.44745	1.8635e-06
	6.0551	7.87e-13	7.83822	7.9295e-10	4.37522	8.929e-08	5.10438	4.814e-07	5.74482	1.188e-06	6.46496	1.8605e-06
	6.07054	-1.9065e-12	7.8672	7.529e-10	4.38001	8.9015e-08	5.11326	4.8045e-07	5.75705	1.187e-06	6.48214	1.858e-06
	6.08643	2.3475e-12	7.89827	7.7165e-10	4.3852	8.8795e-08	5.12243	4.799e-07	5.76967	1.185e-06	6.50026	1.858e-06
	6.10165	1.1705e-12	7.92833	7.435e-10	4.39059	8.859e-08	5.1311	4.797e-07	5.78269	1.1845e-06	6.51806	1.8555e-06
	6.11733	-1.9465e-12	7.95798	7.379e-10	4.39541	8.833e-08	5.14007	4.7905e-07	5.79509	1.182e-06	6.53552	1.855e-06
	6.13346	3.213e-12	7.9885	7.358e-10	4.40063	8.8045e-08	5.1488	4.785e-07	5.80788	1.183e-06	6.55308	1.853e-06
	6.14931	1.326e-12	8.0186	7.202e-10	4.40606	8.7935e-08	5.1581	4.7835e-07	5.82038	1.1815e-06	6.57117	1.8505e-06
	6.16485	-1.931e-12	8.04959	7.1505e-10	4.41131	8.7755e-08	5.16662	4.7725e-07	5.83363	1.1805e-06	6.58935	1.848e-06
	6.18238	2.542e-12	8.0795	7.0815e-10	4.41618	8.7655e-08	5.17572	4.768e-07	5.84693	1.1775e-06	6.6072	1.8445e-06
	6.19848	-1.5985e-12	8.10964	7.114e-10	4.42145	8.757e-08	5.18457	4.764e-07	5.8596	1.1765e-06	6.62515	1.8445e-06
	6.21543	1.2655e-12	8.14001	6.9545e-10	4.42635	8.745e-08	5.19373	4.759e-07	5.87303	1.176e-06	6.64275	1.8445e-06
	6.23247	1.5765e-12	8.16993	6.894e-10	4.43184	8.7275e-08	5.20237	4.7585e-07	5.88616	1.175e-06	6.66045	1.8395e-06
	6.24844	-3.2485e-12	8.20075	6.83e-10	4.43695	8.7155e-08	5.21159	4.7475e-07	5.89901	1.1735e-06	6.67824	1.8385e-06
	6.26488	-1.5435e-12	8.23249	6.8515e-10	4.44227	8.6885e-08	5.2203	4.746e-07	5.91261	1.1725e-06	6.69613	1.835e-06
	6.2818	-1.3915e-12	8.26378	6.622e-10	4.44781	8.678e-08	5.22958	4.7375e-07	5.92557	1.172e-06	6.71411	1.836e-06
	6.29921	-2.5925e-12	8.296	6.5555e-10	4.45295	8.6675e-08	5.23862	4.7305e-07	5.93824	1.1695e-06	6.73174	1.832e-06
	6.31632	3.754e-12	8.32709	6.6955e-10	4.45792	8.652e-08	5.24742	4.7275e-07	5.95167	1.1685e-06	6.74992	1.83e-06
	6.33392	-1.047e-12	8.35841	6.5225e-10	4.46329	8.6225e-08	5.25679	4.7245e-07	5.96481	1.1675e-06	6.76865	1.8295e-06
	6.35122	1.4965e-12	8.39137	6.342e-10	4.46867	8.619e-08	5.26593	4.7185e-07	5.97836	1.166e-06	6.78702	1.826e-06
	6.36902	1.593e-12	8.42318	6.345e-10	4.47407	8.62e-08	5.27482	4.7095e-07	5.99197	1.1655e-06	6.8055	1.824e-06
	6.3861	2.298e-12	8.45666	6.454e-10	4.47888	8.6035e-08	5.28346	4.71e-07	6.00565	1.163e-06	6.82361	1.8215e-06
	6.4041	-1.4315e-12	8.48969	6.3225e-10	4.4843	8.599e-08	5.29269	4.7025e-07	6.01866	1.162e-06	6.84182	1.82e-06
	6.42096	1.465e-12	8.52224	6.2055e-10	4.48914	8.5785e-08	5.30166	4.6985e-07	6.03173	1.16e-06	6.86059	1.8195e-06
	6.43874	-2.457e-12	8.55652	6.0555e-10	4.49458	8.572e-08	5.31096	4.69e-07	6.04522	1.1585e-06	6.87947	1.816e-06
	6.45619	-2.523e-12	8.58885	6.027e-10	4.49984	8.551e-08	5.31971	4.688e-07	6.05877	1.157e-06	6.89798	1.815e-06
	6.47333	4.203e-12	8.62218	6.139e-10	4.50532	8.5465e-08	5.32907	4.6825e-07	6.07201	1.156e-06	6.91659	1.812e-06
	6.4914	-1.502e-12	8.65651	5.935e-10	4.5106	8.529e-08	5.33789	4.677e-07	6.08569	1.156e-06	6.93577	1.8115e-06
	6.5083	2.2185e-12	8.68961	6.144e-10	4.5159	8.5255e-08	5.34731	4.672e-07	6.09905	1.1545e-06	6.95507	1.8085e-06
	6.52571	1.652e-12	8.72296	5.8545e-10	4.5212	8.51e-08	5.35647	4.6615e-07	6.11247	1.1535e-06	6.97399	1.807e-06
	6.54322	-3.0845e-12	8.7558	5.823e-10	4.52653	8.5115e-08	5.36567	4.6595e-07	6.12632	1.1515e-06	6.99252	1.8045e-06
	6.56039	-1.22e-12	8.78889	5.8135e-10	4.53206	8.486e-08	5.3749	4.659e-07	6.14024	1.1505e-06	7.01115	1.8035e-06
	6.57851	-2.5245e-12	8.82223	5.717e-10	4.537	8.481e-08	5.38445	4.6465e-07	6.15422	1.15e-06	7.03037	1.7995e-06
	6.59544	3.3495e-12	8.85504	5.6655e-10	4.54236	8.4735e-08	5.39316	4.6475e-07	6.16751	1.1485e-06	7.0492	1.797e-06
	6.61244	-2.737e-12	8.8881	5.7545e-10	4.54731	8.446e-08	5.40278	4.6375e-07	6.18085	1.1475e-06	7.06864	1.796e-06
	6.63042	-2.774e-12	8.9214	5.5345e-10	4.55311	8.438e-08	5.41155	4.6345e-07	6.19464	1.145e-06	7.08818	1.7955e-06
	6.64761	-1.5335e-12	8.95496	5.497e-10	4.55851	8.4335e-08	5.42123	4.6325e-07	6.20848	1.143e-06	7.10682	1.7915e-06
	6.66489	1.8055e-12	8.98876	5.5005e-10	4.56371	8.42e-08	5.43065	4.6205e-07	6.222	1.1435e-06	7.12606	1.7895e-06
	6.68315	-2.4475e-12	9.02039	5.4085e-10	4.56871	8.408e-08	5.43981	4.6235e-07	6.23636	1.141e-06	7.14541	1.788e-06
	6.70017	-1.9865e-12	9.05305	5.5315e-10	4.57415	8.3975e-08	5.449	4.6125e-07	6.25	1.1395e-06	7.16435	1.7865e-06
	6.71862	-2.505e-12	9.08595	5.303e-10	4.57959	8.3845e-08	5.45881	4.6055e-07	6.2637	1.1395e-06	7.18391	1.783e-06
			9.11826	5.2415e-10	4.58484	8.3755e-08	5.46777	4.607e-07	6.27746	1.1375e-06	7.20305	1.7835e-06
			9.15081	5.192e-10	4.59031	8.361e-08	5.47735	4.602e-07	6.29168	1.1375e-06	7.2223	1.779e-06
			9.18274	5.137e-10	4.59538	8.363e-08	5.48667	4.5935e-07	6.30636	1.135e-06	7.24165	1.777e-06
			9.21574	5.11e-10	4.60066	8.344e-08	5.49632	4.5885e-07	6.32071	1.1345e-06	7.26164	1.777e-06
			9.24813	5.108e-10	4.60617	8.3405e-08	5.506	4.585e-07	6.33473	1.133e-06	7.2812	1.774e-06
			9.2816	5.2225e-10	4.61148	8.331e-08	5.51542	4.5785e-07	6.34921	1.131e-06	7.30087	1.771e-06
			9.31532	5.175e-10	4.61702	8.319e-08	5.52486	4.5685e-07	6.36416	1.13e-06	7.32172	1.77e-06
			9.34754	4.902e-10	4.62235	8.301e-08	5.53434	4.5675e-07	6.37836	1.129e-06	7.34214	1.768e-06
			9.38174	4.8765e-10	4.62792	8.2925e-08	5.54416	4.5645e-07	6.39264	1.128e-06	7.36269	1.768e-06
			9.41531	4.7955e-10	4.63328	8.281e-08	5.5537	4.56e-07	6.40656	1.126e-06	7.3828	1.7645e-06
			9.44822	4.7615e-10	4.63886	8.269e-08	5.56359	4.5505e-07	6.42137	1.125e-06	7.40357	1.76e-06
			9.48227	4.782e-10	4.64425	8.2525e-08	5.57289	4.5495e-07	6.43625	1.124e-06	7.4239	1.7585e-06
			9.51475	4.948e-10	4.64965	8.2515e-08	5.58254	4.5425e-07	6.45078	1.1225e-06	7.44491	1.7575e-06
			9.54927	4.7055e-10	4.65506	8.2355e-08	5.59222	4.537e-07	6.4658	1.121e-06	7.46547	1.754e-06
			9.58222	4.706e-10	4.6607	8.225e-08	5.60161	4.534e-07	6.48046	1.1205e-06	7.48615	1.7525e-06
			9.61538	4.6005e-10	4.66657	8.206e-08	5.61136	4.5275e-07	6.49477	1.1195e-06	7.50751	1.7505e-06
			9.64972	4.581e-10	4.67202	8.1865e-08	5.62114	4.523e-07	6.50957	1.1175e-06	7.52785	1.7495e-06
			9.68335	4.4995e-10	4.67749	8.194e-08	5.63095	4.5215e-07	6.52358	1.117e-06	7.54888	1.7455e-06
			9.71723	4.462e-10	4.68296	8.1715e-08	5.64048	4.5165e-07	6.53851	1.116e-06	7.57002	1.7425e-06
			9.75134	4.4345e-10	4.68801	8.1545e-08	5.65036	4.508e-07	6.55351	1.1145e-06	7.59129	1.74e-06
			9.78569	4.3505e-10	4.69395	8.15e-08	5.65995	4.5005e-07	6.56814	1.113e-06	7.61209	1.7395e-06
			9.82125	4.3045e-10	4.69947	8.149e-08	5.66958	4.5e-07	6.58328	1.1115e-06	7.63359	1.7365e-06
			9.85513	4.3175e-10	4.705	8.126e-08	5.67924	4.4935e-07	6.59761	1.11e-06	7.65521	1.7365e-06
			9.89022	4.276e-10	4.71054	8.1105e-08	5.68925	4.488e-07	6.61244	1.11e-06	7.67636	1.733e-06
			9.92556	4.295e-10	4.71609	8.1015e-08	5.69898	4.4815e-07	6.62691	1.1085e-06	7.69704	1.731e-06
			9.96016	4.194e-10	4.72121	8.0945e-08	5.70907	4.478e-07	6.64187	1.1065e-06	7.71903	1.7285e-06
			9.996	4.1395e-10	4.72679	8.0775e-08	5.71886	4.472e-07	6.65646	1.106e-06	7.74054	1.7265e-06
			10.0313	4.0975e-10	4.73238	8.07e-08	5.72902	4.469e-07	6.67111	1.1055e-06	7.76156	1.7255e-06
			10.067	4.073e-10	4.73799	8.0545e-08	5.73822	4.4605e-07	6.68583	1.1035e-06	7.78331	1.7235e-06
			10.1025	4.004e-10	4.74361	8.0615e-08	5.74845	4.46e-07	6.70017	1.102e-06	7.80518	1.72e-06
			10.1393	4.0575e-10	4.74924	8.039e-08	5.75772	4.453e-07	6.71547	1.101e-06	7.82718	1.719e-06
			10.1749	3.966e-10	4.75534	8.028e-08	5.76768	4.453e-07	6.73038	1.1005e-06	7.84991	1.7165e-06
			10.2105	3.885e-10	4.761	8.0155e-08	5.77734	4.447e-07	6.74491	1.099e-06	7.87154	1.7115e-06
			10.2481	3.929e-10	4.76667	8.0055e-08	5.78737	4.441e-07	6.7595	1.098e-06	7.89391	1.712e-06
			10.2844	4.1085e-10	4.77213	7.997e-08	5.79744	4.434e-07	6.77461	1.0955e-06	7.9164	1.7115e-06
			10.3194	3.829e-10	4.77737	7.9885e-08	5.80754	4.4285e-07	6.78933	1.0945e-06	7.9384	1.7095e-06
			10.3544	3.855e-10	4.78309	7.975e-08	5.817	4.424e-07	6.80457	1.0935e-06	7.96115	1.707e-06
			10.3897	3.811e-10	4.78881	7.968e-08	5.82683	4.4205e-07	6.81896	1.0925e-06	7.98339	1.7045e-06
			10.426	3.7275e-10	4.79432	7.9625e-08	5.83703	4.4185e-07	6.83387	1.0925e-06	8.00641	1.702e-06
			10.4614	3.6765e-10	4.80008	7.9345e-08	5.84693	4.413e-07	6.84885	1.09e-06	8.0289	1.6995e-06
			10.4974	3.6575e-10	4.80561	7.938e-08	5.8572	4.4035e-07	6.86436	1.0885e-06	8.05153	1.6965e-06
			10.5329	3.781e-10	4.81139	7.9185e-08	5.86751	4.4025e-07	6.88042	1.088e-06	8.07494	1.6955e-06
			10.57	3.578e-10	4.81696	7.9105e-08	5.87717	4.399e-07	6.8956	1.087e-06	8.09782	1.6935e-06
			10.6061	3.566e-10	4.82276	7.9015e-08	5.88755	4.393e-07	6.91133	1.0845e-06	8.12084	1.691e-06
			10.6423	3.5325e-10	4.82835	7.8875e-08	5.89762	4.385e-07	6.92713	1.085e-06	8.14399	1.6885e-06
			10.6789	3.4365e-10	4.83419	7.863e-08	5.90807	4.3835e-07	6.94203	1.083e-06	8.1666	1.6875e-06
			10.717	3.435e-10	4.8398	7.8585e-08	5.91856	4.3795e-07	6.95797	1.0825e-06	8.19068	1.684e-06
			10.7545	3.479e-10	4.84543	7.855e-08	5.92839	4.3725e-07	6.9735	1.0805e-06	8.21355	1.6825e-06
			10.7923	3.604e-10	4.85131	7.836e-08	5.93859	4.3635e-07	6.9891	1.0785e-06	8.23723	1.681e-06
			10.8309	3.293e-10	4.85696	7.821e-08	5.94919	4.3615e-07	7.00476	1.0775e-06	8.25968	1.678e-06
			10.8695	3.2755e-10	4.86263	7.814e-08	5.95948	4.3555e-07	7.0205	1.077e-06	8.28363	1.678e-06
			10.9085	3.273e-10	4.86831	7.7925e-08	5.96979	4.352e-07	7.03581	1.0755e-06	8.30703	1.675e-06
			10.947	3.2275e-10	4.87401	7.796e-08	5.9805	4.3425e-07	7.05119	1.0735e-06	8.32986	1.6725e-06
			10.9857	3.2715e-10	4.87948	7.7865e-08	5.99089	4.3375e-07	7.06664	1.073e-06	8.35352	1.669e-06
			11.0239	3.2025e-10	4.88496	7.774e-08	6.00132	4.3335e-07	7.08265	1.069e-06	8.37731	1.667e-06
			11.0622	3.152e-10	4.89069	7.763e-08	6.01106	4.3285e-07	7.09774	1.071e-06	8.40124	1.6655e-06
			11.1017	3.1505e-10	4.89644	7.7505e-08	6.02156	4.322e-07	7.11491	1.0685e-06	8.42531	1.663e-06
			11.14	3.13e-10	4.9022	7.739e-08	6.03209	4.323e-07	7.13012	1.071e-06	8.4488	1.6605e-06
			11.1784	3.0425e-10	4.90798	7.7315e-08	6.04266	4.315e-07	7.14643	1.0675e-06	8.47314	1.658e-06
			11.2169	3.15e-10	4.91376	7.711e-08	6.05327	4.31e-07	7.16178	1.066e-06	8.49834	1.6565e-06
			11.2558	2.996e-10	4.91957	7.709e-08	6.06318	4.309e-07	7.17772	1.0655e-06	8.52297	1.6545e-06
			11.2959	2.8955e-10	4.92538	7.6885e-08	6.07386	4.3015e-07	7.19321	1.0635e-06	8.54847	1.65e-06
			11.3348	2.969e-10	4.93145	7.688e-08	6.08421	4.296e-07	7.20981	1.059e-06	8.57339	1.649e-06
			11.3754	2.966e-10	4.9373	7.671e-08	6.09496	4.2915e-07	7.22543	1.061e-06	8.59919	1.6475e-06
			11.4164	2.916e-10	4.94315	7.6685e-08	6.10538	4.288e-07	7.24113	1.0595e-06	8.62366	1.645e-06
			11.4578	2.855e-10	4.94878	7.645e-08	6.11621	4.2835e-07	7.25742	1.058e-06	8.64827	1.643e-06
			11.4994	2.819e-10	4.95466	7.6375e-08	6.1267	4.2785e-07	7.27379	1.0585e-06	8.67378	1.64e-06
			11.5407	2.8e-10	4.96056	7.6325e-08	6.13723	4.273e-07	7.29022	1.0555e-06	8.69868	1.638e-06
			11.5835	2.768e-10	4.96623	7.6235e-08	6.14742	4.2675e-07	7.30674	1.0555e-06	8.72524	1.6355e-06
			11.6252	2.9025e-10	4.97216	7.611e-08	6.15801	4.259e-07	7.32332	1.0555e-06	8.75044	1.634e-06
			11.667	2.7115e-10	4.97785	7.5885e-08	6.16865	4.2615e-07	7.33945	1.0525e-06	8.77655	1.6325e-06
			11.7092	2.812e-10	4.9838	7.579e-08	6.17932	4.253e-07	7.35565	1.05e-06	8.80282	1.631e-06
			11.7523	2.7335e-10	4.98952	7.5725e-08	6.18965	4.2475e-07	7.373	1.05e-06	8.82846	1.628e-06
			11.7943	2.663e-10	4.9955	7.5705e-08	6.2004	4.2425e-07	7.38934	1.048e-06	8.85426	1.6255e-06
			11.8375	2.609e-10	5.00125	7.5535e-08	6.21118	4.2405e-07	7.40576	1.046e-06	8.88099	1.6235e-06
			11.88	2.5545e-10	5.00751	7.546e-08	6.222	4.236e-07	7.42335	1.046e-06	8.90631	1.621e-06
			11.9246	2.5825e-10	5.01354	7.5315e-08	6.23247	4.229e-07	7.43992	1.0445e-06	8.93176	1.6185e-06
			11.9666	2.5375e-10	5.01932	7.5305e-08	6.24337	4.2225e-07	7.45712	1.044e-06	8.95817	1.617e-06
			12.0088	2.4865e-10	5.02513	7.5165e-08	6.2543	4.217e-07	7.4744	1.043e-06	8.98473	1.6145e-06
			12.0512	2.4505e-10	5.03145	7.5025e-08	6.26527	4.215e-07	7.4912	1.041e-06	9.01144	1.6115e-06
			12.0954	2.459e-10	5.03677	7.4995e-08	6.27589	4.208e-07	7.5092	1.0405e-06	9.03832	1.6095e-06
			12.1386	2.4285e-10	5.04286	7.475e-08	6.28654	4.203e-07	7.52615	1.0385e-06	9.06536	1.609e-06
			12.1817	2.477e-10	5.04872	7.4665e-08	6.29763	4.2025e-07	7.54375	1.037e-06	9.09091	1.606e-06
			12.2267	2.4905e-10	5.05485	7.454e-08	6.30875	4.1955e-07	7.56086	1.0365e-06	9.11826	1.603e-06
			12.2701	2.5045e-10	5.06124	7.4425e-08	6.31951	4.19e-07	7.57863	1.0345e-06	9.14495	1.601e-06
			12.3154	2.326e-10	5.06714	7.43e-08	6.33032	4.189e-07	7.5959	1.0335e-06	9.17179	1.6e-06
			12.3591	2.299e-10	5.07305	7.4175e-08	6.34115	4.1795e-07	7.61267	1.033e-06	9.19879	1.5965e-06
			12.4039	2.277e-10	5.07898	7.4095e-08	6.35243	4.1735e-07	7.63068	1.0295e-06	9.22594	1.594e-06
			12.4502	2.2755e-10	5.08492	7.4095e-08	6.36375	4.1705e-07	7.64818	1.0295e-06	9.25412	1.593e-06
			12.4948	2.2205e-10	5.09113	7.392e-08	6.37471	4.1685e-07	7.66577	1.028e-06	9.2816	1.5905e-06
			12.54	2.1935e-10	5.0971	7.38e-08	6.3857	4.1595e-07	7.68344	1.028e-06	9.30925	1.587e-06
			12.5872	2.1795e-10	5.10308	7.361e-08	6.39713	4.1545e-07	7.70179	1.0255e-06	9.3362	1.5855e-06
			12.6323	2.1615e-10	5.10908	7.349e-08	6.4082	4.151e-07	7.71962	1.0245e-06	9.36505	1.583e-06
			12.6783	2.16e-10	5.11614	7.3315e-08	6.41931	4.1455e-07	7.73694	1.0225e-06	9.3932	1.5825e-06
			12.7239	2.0925e-10	5.12216	7.3275e-08	6.43004	4.1415e-07	7.75555	1.022e-06	9.42063	1.5815e-06
			12.7714	2.232e-10	5.12821	7.312e-08	6.44122	4.141e-07	7.77303	1.0205e-06	9.44733	1.5775e-06
			12.8179	2.1315e-10	5.13426	7.307e-08	6.45245	4.1335e-07	7.7918	1.0195e-06	9.47598	1.575e-06
			12.8644	2.1935e-10	5.14033	7.291e-08	6.46371	4.127e-07	7.80945	1.018e-06	9.5048	1.573e-06
			12.9121	2.075e-10	5.14668	7.2885e-08	6.47501	4.122e-07	7.82718	1.016e-06	9.5338	1.572e-06
			12.9587	2.0335e-10	5.15278	7.269e-08	6.48635	4.123e-07	7.84621	1.0155e-06	9.56114	1.5665e-06
			13.0064	1.9985e-10	5.15916	7.268e-08	6.49773	4.113e-07	7.86411	1.015e-06	9.59049	1.5655e-06
			13.0552	1.997e-10	5.16529	7.2505e-08	6.50915	4.1095e-07	7.88271	1.0135e-06	9.61908	1.565e-06
			13.1034	1.985e-10	5.17143	7.24e-08	6.51975	4.1085e-07	7.90202	1.0135e-06	9.64692	1.562e-06
			13.1513	1.9185e-10	5.17759	7.228e-08	6.53125	4.099e-07	7.92142	1.011e-06	9.67492	1.5605e-06
			13.2012	1.8735e-10	5.1843	7.22e-08	6.54279	4.0975e-07	7.94029	1.0095e-06	9.70403	1.558e-06
			13.2496	1.9405e-10	5.19049	7.21e-08	6.55394	4.089e-07	7.95862	1.005e-06	9.73236	1.555e-06
			13.3	1.874e-10	5.19642	7.2055e-08	6.56556	4.084e-07	7.97703	1.007e-06	9.76086	1.554e-06
			13.3493	1.8615e-10	5.20264	7.19e-08	6.57678	4.0795e-07	7.9968	1.005e-06	9.79048	1.557e-06
			13.4016	1.787e-10	5.20888	7.184e-08	6.58762	4.075e-07	8.01603	1.007e-06	9.82029	1.5495e-06
			13.4526	1.77e-10	5.21485	7.1755e-08	6.59935	4.073e-07	8.03471	1.003e-06	9.84834	1.548e-06
			13.5038	1.765e-10	5.22111	7.1625e-08	6.6107	4.07e-07	8.05412	1.0015e-06	9.87849	1.5465e-06
			13.5558	1.7425e-10	5.22712	7.152e-08	6.62208	4.063e-07	8.07298	1e-06	9.90884	1.5425e-06
			13.6075	1.807e-10	5.23341	7.141e-08	6.63394	4.058e-07	8.09258	1e-06	9.93838	1.54e-06
			13.6612	1.863e-10	5.23999	7.145e-08	6.64496	4.052e-07	8.11227	9.977e-07	9.9681	1.5385e-06
			13.7137	1.7015e-10	5.24604	7.116e-08	6.65646	4.0465e-07	8.13206	9.974e-07	9.999	1.5345e-06
			13.7678	1.654e-10	5.25238	7.1095e-08	6.668	4.0445e-07	8.15129	9.9625e-07	10.0305	1.534e-06
			13.8223	1.761e-10	5.25845	7.097e-08	6.67869	4.0375e-07	8.17127	9.9485e-07	10.0606	1.5305e-06
			13.875	1.6695e-10	5.26454	7.1025e-08	6.69075	4.0325e-07	8.19001	9.9355e-07	10.092	1.5305e-06
			13.9293	1.6145e-10	5.27065	7.084e-08	6.70151	4.0275e-07	8.20951	9.9185e-07	10.1236	1.527e-06
			13.9823	1.6955e-10	5.27677	7.074e-08	6.71321	4.0255e-07	8.22978	9.904e-07	10.1559	1.525e-06
			14.0371	1.595e-10	5.28346	7.052e-08	6.72495	4.0195e-07	8.24878	9.892e-07	10.1868	1.521e-06
			14.0911	1.57e-10	5.29017	7.05e-08	6.73582	4.0125e-07	8.26856	9.884e-07	10.219	1.5185e-06
			14.1443	1.608e-10	5.29633	7.031e-08	6.74764	4.011e-07	8.28775	9.871e-07	10.2502	1.517e-06
			14.2005	1.5485e-10	5.30335	7.024e-08	6.7595	4.002e-07	8.30772	9.855e-07	10.2823	1.5155e-06
			14.2562	1.497e-10	5.30955	7.0135e-08	6.7714	3.997e-07	8.32778	9.847e-07	10.315	1.5135e-06
			14.3113	1.501e-10	5.31576	7.0075e-08	6.78334	3.9945e-07	8.34864	9.8325e-07	10.3479	1.5085e-06
			14.368	1.644e-10	5.32255	6.9945e-08	6.79486	3.9865e-07	8.3689	9.818e-07	10.3807	1.5085e-06
			14.4229	1.477e-10	5.3285	6.9815e-08	6.80689	3.9815e-07	8.38785	9.8065e-07	10.4134	1.5045e-06
			14.4791	1.4105e-10	5.33533	6.97e-08	6.81896	3.98e-07	8.4076	9.7985e-07	10.4467	1.5025e-06
			14.5374	1.419e-10	5.3416	6.9635e-08	6.8306	3.9765e-07	8.42815	9.776e-07	10.479	1.5e-06
			14.5938	1.422e-10	5.34817	6.9585e-08	6.84229	3.9705e-07	8.4488	9.77e-07	10.5123	1.495e-06
			14.6531	1.3855e-10	5.35447	6.9445e-08	6.85448	3.969e-07	8.46812	9.7595e-07	10.5467	1.496e-06
			14.7115	1.402e-10	5.36049	6.938e-08	6.86672	3.963e-07	8.48824	9.7435e-07	10.5804	1.4915e-06
			14.7693	1.366e-10	5.36682	6.9335e-08	6.87853	3.9565e-07	8.50919	9.727e-07	10.613	1.492e-06
			14.8295	1.328e-10	5.37317	6.92e-08	6.8899	3.9535e-07	8.53024	9.7115e-07	10.6472	1.4905e-06
			14.8883	1.358e-10	5.37981	6.9065e-08	6.90179	3.9465e-07	8.55066	9.704e-07	10.6823	1.488e-06
			14.9483	1.4165e-10	5.38648	6.9015e-08	6.91419	3.945e-07	8.57192	9.6935e-07	10.7173	1.484e-06
			15.008	1.4265e-10	5.39287	6.885e-08	6.92569	3.934e-07	8.59254	9.6815e-07	10.7507	1.4835e-06
			15.0691	1.287e-10	5.39957	6.8785e-08	6.9377	3.9335e-07	8.61326	9.67e-07	10.7859	1.4795e-06
			15.1306	1.2555e-10	5.4057	6.8735e-08	6.95024	3.925e-07	8.63483	9.65e-07	10.821	1.4785e-06
			15.1909	1.385e-10	5.41213	6.86e-08	6.96185	3.925e-07	8.65501	9.6455e-07	10.8567	1.4755e-06
			15.252	1.3095e-10	5.41829	6.8525e-08	6.97399	3.9185e-07	8.67679	9.627e-07	10.8909	1.474e-06
			15.3132	1.192e-10	5.42505	6.8375e-08	6.98666	3.913e-07	8.69792	9.611e-07	10.9267	1.47e-06
			15.378	1.2215e-10	5.43154	6.822e-08	6.99888	3.9105e-07	8.71916	9.602e-07	10.9629	1.469e-06
			15.44	1.1605e-10	5.43803	6.8085e-08	7.01115	3.904e-07	8.74049	9.5955e-07	10.9988	1.467e-06
			15.5024	1.193e-10	5.44484	6.804e-08	7.02297	3.901e-07	8.76117	9.5795e-07	11.0351	1.469e-06
			15.5654	1.1955e-10	5.45167	6.7985e-08	7.03532	3.8955e-07	8.78194	9.568e-07	11.0704	1.4615e-06
			15.6296	1.1875e-10	5.45792	6.777e-08	7.04771	3.892e-07	8.80359	9.559e-07	11.107	1.459e-06
			15.6951	1.0895e-10	5.46448	6.7725e-08	7.06015	3.8855e-07	8.82535	9.544e-07	11.1439	1.4555e-06
			15.7592	1.12e-10	5.47076	6.765e-08	7.07264	3.88e-07	8.84643	9.5295e-07	11.1811	1.4545e-06
			15.824	1.152e-10	5.47765	6.756e-08	7.08516	3.8775e-07	8.86839	9.511e-07	11.2171	1.451e-06
			15.8917	1.123e-10	5.48396	6.7485e-08	7.09723	3.8715e-07	8.88968	9.497e-07	11.2547	1.4515e-06
			15.9589	1.066e-10	5.49058	6.7395e-08	7.10985	3.866e-07	8.91107	9.492e-07	11.2925	1.4475e-06
			16.0267	1.106e-10	5.49753	6.7305e-08	7.12251	3.856e-07	8.93336	9.469e-07	11.3293	1.445e-06
			16.0966	1.0825e-10	5.50388	6.714e-08	7.13419	3.8535e-07	8.95496	9.466e-07	11.3673	1.4425e-06
			16.1671	1.088e-10	5.51025	6.693e-08	7.14694	3.8515e-07	8.97666	9.4485e-07	11.4058	1.4405e-06
			16.2359	1.069e-10	5.51724	6.689e-08	7.15973	3.847e-07	8.99847	9.435e-07	11.4447	1.4385e-06
			16.305	1.031e-10	5.52364	6.683e-08	7.17257	3.8425e-07	9.02039	9.4215e-07	11.4821	1.435e-06
			16.3752	9.885e-11	5.53006	6.67e-08	7.18442	3.836e-07	9.04241	9.414e-07	11.5219	1.433e-06
			16.4476	9.61e-11	5.53649	6.679e-08	7.19787	3.832e-07	9.06454	9.395e-07	11.5619	1.431e-06
			16.5194	9.405e-11	5.54324	6.659e-08	7.21085	3.8255e-07	9.08595	9.382e-07	11.6024	1.4295e-06
			16.5928	9.375e-11	5.55031	6.6465e-08	7.22282	3.8195e-07	9.10747	9.377e-07	11.6429	1.426e-06
			16.665	9.22e-11	5.55648	6.6395e-08	7.23589	3.818e-07	9.12992	9.358e-07	11.6842	1.4235e-06
			16.74	9.115e-11	5.56328	6.6285e-08	7.24848	3.8105e-07	9.15164	9.3525e-07	11.725	1.4225e-06
			16.8132	9.53e-11	5.57041	6.625e-08	7.26111	3.8065e-07	9.17431	9.3335e-07	11.7642	1.42e-06
			16.8896	9.14e-11	5.57724	6.6035e-08	7.27431	3.805e-07	9.19709	9.3295e-07	11.806	1.417e-06
			16.967	8.495e-11	5.58441	6.605e-08	7.28757	3.7995e-07	9.21999	9.307e-07	11.8479	1.4145e-06
			17.0439	8.93e-11	5.59097	6.5945e-08	7.2998	3.7895e-07	9.243	9.306e-07	11.8886	1.4115e-06
			17.1224	9.225e-11	5.59722	6.58e-08	7.31315	3.7895e-07	9.26526	9.28e-07	11.931	1.408e-06
			17.1999	9.97e-11	5.60381	6.5775e-08	7.32601	3.783e-07	9.2885	9.278e-07	11.9736	1.407e-06
			17.2768	8.52e-11	5.61073	6.559e-08	7.33891	3.7785e-07	9.31272	9.2535e-07	12.0166	1.405e-06
			17.3572	7.775e-11	5.61735	6.544e-08	7.3524	3.7745e-07	9.33532	9.2435e-07	12.0598	1.4025e-06
			17.4389	7.339e-11	5.62366	6.5475e-08	7.36594	3.769e-07	9.35891	9.236e-07	12.1035	1.4e-06
			17.5205	7.9015e-11	5.63095	6.5285e-08	7.37898	3.7625e-07	9.38262	9.221e-07	12.1468	1.393e-06
			17.6022	7.7325e-11	5.63793	6.5285e-08	7.39208	3.7575e-07	9.40557	9.207e-07	12.1911	1.395e-06
			17.6863	7.5545e-11	5.6443	6.5165e-08	7.40521	3.752e-07	9.42863	9.1945e-07	12.2333	1.3915e-06
			17.7686	7.4365e-11	5.65099	6.4975e-08	7.41895	3.751e-07	9.45269	9.1845e-07	12.2796	1.3895e-06
			17.8546	7.5475e-11	5.65803	6.491e-08	7.43218	3.747e-07	9.47598	9.1665e-07	12.3241	1.3875e-06
			17.9395	7.339e-11	5.66476	6.4765e-08	7.44491	3.7395e-07	9.50029	9.159e-07	12.3692	1.3865e-06
			18.0252	7.5025e-11	5.67118	6.4705e-08	7.45879	3.7335e-07	9.52381	9.1445e-07	12.4151	1.383e-06
			18.114	6.9055e-11	5.67827	6.4585e-08	7.47217	3.732e-07	9.54745	9.138e-07	12.4614	1.379e-06
			18.204	7.317e-11	5.68473	6.445e-08	7.48615	3.723e-07	9.57121	9.1215e-07	12.5077	1.3765e-06
			18.2956	6.779e-11	5.69152	6.434e-08	7.49963	3.7235e-07	9.59601	9.106e-07	12.5543	1.374e-06
			18.3851	6.7955e-11	5.69866	6.4285e-08	7.51258	3.7195e-07	9.62001	9.0895e-07	12.5995	1.374e-06
			18.4785	6.4875e-11	5.70581	6.415e-08	7.52615	3.712e-07	9.64413	9.0835e-07	12.6464	1.369e-06
			18.5732	6.432e-11	5.71233	6.4045e-08	7.53977	3.71e-07	9.66837	9.0705e-07	12.6937	1.368e-06
			18.6661	6.625e-11	5.71951	6.403e-08	7.55287	3.707e-07	9.69368	9.053e-07	12.74	1.3655e-06
			18.7617	6.197e-11	5.72607	6.404e-08	7.56659	3.702e-07	9.71817	9.0355e-07	12.7881	1.364e-06
			18.8573	6.605e-11	5.73329	6.382e-08	7.58093	3.694e-07	9.74279	9.0285e-07	12.8343	1.3595e-06
			18.9566	6.2875e-11	5.74053	6.371e-08	7.59359	3.688e-07	9.76753	9.0185e-07	12.8848	1.358e-06
			19.0531	6.295e-11	5.74713	6.369e-08	7.60746	3.6845e-07	9.79336	9.0045e-07	12.9318	1.3545e-06
			19.1538	6.1765e-11	5.75374	6.364e-08	7.62195	3.679e-07	9.8174	8.99e-07	12.9825	1.353e-06
			19.253	5.9e-11	5.76103	6.3505e-08	7.63475	3.674e-07	9.84349	8.976e-07	13.032	1.3505e-06
			19.3536	5.46e-11	5.76768	6.346e-08	7.64877	3.674e-07	9.86875	8.965e-07	13.0822	1.348e-06
			19.4571	5.5975e-11	5.77467	6.3345e-08	7.66284	3.665e-07	9.89511	8.9455e-07	13.1309	1.3455e-06
			19.5633	5.355e-11	5.78135	6.3265e-08	7.67636	3.66e-07	9.92063	8.941e-07	13.1811	1.343e-06
			19.6661	5.688e-11	5.78905	6.321e-08	7.69053	3.657e-07	9.94629	8.915e-07	13.2324	1.3395e-06
			19.7707	5.036e-11	5.79576	6.3085e-08	7.70475	3.6535e-07	9.97307	8.906e-07	13.2839	1.3375e-06
			19.8799	4.9195e-11	5.80248	6.296e-08	7.71903	3.6455e-07	9.999	8.892e-07	13.334	1.3345e-06
			19.9852	4.963e-11	5.80956	6.2915e-08	7.73335	3.641e-07	10.0254	8.8825e-07	13.3888	1.3315e-06
			20.0965	5.4365e-11	5.817	6.2745e-08	7.74713	3.638e-07	10.0525	8.87e-07	13.4428	1.33e-06
			20.2057	5.163e-11	5.82343	6.2655e-08	7.76156	3.6335e-07	10.0796	8.859e-07	13.4947	1.328e-06
			20.319	5.02e-11	5.8309	6.253e-08	7.77605	3.626e-07	10.107	8.8345e-07	13.5509	1.3245e-06
			20.4307	4.8845e-11	5.83771	6.2445e-08	7.79059	3.6255e-07	10.1345	8.826e-07	13.6053	1.324e-06
			20.5495	4.6385e-11	5.84488	6.236e-08	7.80396	3.621e-07	10.1612	8.8165e-07	13.6605	1.3195e-06
			20.6701	4.297e-11	5.85172	6.2285e-08	7.81861	3.615e-07	10.1886	8.802e-07	13.7155	1.317e-06
			20.7887	4.345e-11	5.85857	6.2175e-08	7.83269	3.6085e-07	10.2164	8.7865e-07	13.7716	1.314e-06
			20.9118	4.662e-11	5.86613	6.2115e-08	7.84745	3.603e-07	10.2444	8.7695e-07	13.8274	1.3125e-06
			21.0323	4.2065e-11	5.87303	6.2095e-08	7.86225	3.599e-07	10.2713	8.761e-07	13.8837	1.31e-06
			21.1591	4.087e-11	5.87959	6.201e-08	7.8765	3.5945e-07	10.2997	8.749e-07	13.9414	1.306e-06
			21.2838	4.14e-11	5.8872	6.192e-08	7.89141	3.586e-07	10.3282	8.734e-07	13.9966	1.3025e-06
			21.4142	4.0655e-11	5.89414	6.1805e-08	7.90639	3.583e-07	10.3567	8.7225e-07	14.0544	1.3015e-06
			21.542	4.21e-11	5.90145	6.1675e-08	7.92205	3.5785e-07	10.3853	8.7045e-07	14.1123	1.298e-06
			21.6746	3.7115e-11	5.90877	6.165e-08	7.93588	3.571e-07	10.4141	8.6875e-07	14.1707	1.2965e-06
			21.8112	3.5155e-11	5.91541	6.1515e-08	7.95165	3.5675e-07	10.4432	8.675e-07	14.229	1.2925e-06
			21.9447	3.6365e-11	5.92312	6.1425e-08	7.96622	3.5645e-07	10.471	8.6585e-07	14.2888	1.292e-06
			22.0824	3.7525e-11	5.93049	6.132e-08	7.98148	3.557e-07	10.5003	8.6455e-07	14.3526	1.287e-06
			22.2198	3.449e-11	5.93718	6.1275e-08	7.9968	3.553e-07	10.5296	8.632e-07	14.4132	1.285e-06
			22.3639	3.6005e-11	5.94424	6.12e-08	8.01154	3.5475e-07	10.5577	8.62e-07	14.4739	1.2825e-06
			22.5033	3.218e-11	5.95167	6.107e-08	8.02761	3.5425e-07	10.5873	8.607e-07	14.5357	1.2795e-06
			22.6526	3.2615e-11	5.95912	6.0925e-08	8.04311	3.536e-07	10.6184	8.5915e-07	14.5988	1.277e-06
			22.8029	3.096e-11	5.96588	6.095e-08	8.05867	3.5305e-07	10.6484	8.577e-07	14.6628	1.274e-06
			22.96	3.042e-11	5.97336	6.088e-08	8.07298	3.527e-07	10.6771	8.5695e-07	14.7265	1.2715e-06
			23.1166	3.2645e-11	5.98015	6.075e-08	8.08865	3.5255e-07	10.7073	8.5535e-07	14.7892	1.2685e-06
			23.2791	2.8545e-11	5.98767	6.0625e-08	8.10438	3.52e-07	10.738	8.5465e-07	14.8538	1.267e-06
			23.4417	3.1255e-11	5.99449	6.0485e-08	8.11952	3.516e-07	10.7689	8.5245e-07	14.9194	1.2635e-06
			23.6089	3.2165e-11	6.00204	6.053e-08	8.13537	3.5095e-07	10.8001	8.5155e-07	14.9853	1.262e-06
			23.7739	2.8105e-11	6.00925	6.0435e-08	8.15129	3.508e-07	10.8312	8.4965e-07	15.0516	1.2595e-06
			23.9481	3.0435e-11	6.01685	6.0295e-08	8.1666	3.5e-07	10.8624	8.4865e-07	15.119	1.2555e-06
			24.1243	2.5085e-11	6.02373	6.019e-08	8.18264	3.493e-07	10.8938	8.469e-07	15.1865	1.2525e-06
			24.2966	2.926e-11	6.031	6.0155e-08	8.19739	3.4915e-07	10.9242	8.4585e-07	15.2548	1.251e-06
			24.4792	2.7115e-11	6.03828	6.001e-08	8.21355	3.4865e-07	10.9559	8.4415e-07	15.3233	1.2475e-06
			24.6585	2.3025e-11	6.04558	5.9955e-08	8.2291	3.4805e-07	10.9873	8.428e-07	15.3934	1.244e-06
			24.8386	2.789e-11	6.05254	5.984e-08	8.2447	3.4745e-07	11.0195	8.4095e-07	15.4657	1.242e-06
			25.03	2.049e-11	6.06024	5.9815e-08	8.26105	3.4715e-07	11.0502	8.399e-07	15.5345	1.2415e-06
			25.2169	2.415e-11	6.06722	5.965e-08	8.27678	3.4655e-07	11.0825	8.386e-07	15.6057	1.2355e-06
			25.413	2.3e-11	6.0746	5.962e-08	8.29187	3.4595e-07	11.1148	8.372e-07	15.6782	1.2325e-06
			25.6174	1.975e-11	6.08162	5.9575e-08	8.30841	3.455e-07	11.1473	8.357e-07	15.7505	1.23e-06
			25.8158	1.964e-11	6.08939	5.9495e-08	8.32432	3.4485e-07	11.18	8.3435e-07	15.8245	1.2275e-06
			26.0207	2.031e-11	6.09682	5.9345e-08	8.34028	3.4485e-07	11.2128	8.3245e-07	15.899	1.224e-06
			26.2268	1.806e-11	6.10389	5.927e-08	8.35631	3.4415e-07	11.2446	8.3165e-07	15.9721	1.2215e-06
			26.441	1.7765e-11	6.11135	5.924e-08	8.3724	3.439e-07	11.2776	8.2985e-07	16.0521	1.222e-06
			26.6532	1.7595e-11	6.11883	5.907e-08	8.38856	3.4335e-07	11.3108	8.284e-07	16.127	1.2165e-06
			26.8832	2.147e-11	6.12595	5.908e-08	8.40477	3.428e-07	11.3443	8.275e-07	16.2064	1.2135e-06
			27.1047	1.5615e-11	6.13309	5.89e-08	8.42034	3.4245e-07	11.378	8.259e-07	16.2864	1.2105e-06
			27.3403	2.0595e-11	6.14062	5.8805e-08	8.43668	3.4175e-07	11.4115	8.24e-07	16.3663	1.2095e-06
			27.5733	1.7575e-11	6.14779	5.875e-08	8.45309	3.4135e-07	11.4458	8.223e-07	16.449	1.205e-06
			27.8234	1.912e-11	6.15536	5.8705e-08	8.46883	3.4075e-07	11.4782	8.219e-07	16.5306	1.201e-06
			28.0812	1.719e-11	6.16219	5.8565e-08	8.48536	3.403e-07	11.5129	8.196e-07	16.6146	1.1995e-06
			28.3254	1.8355e-11	6.17017	5.846e-08	8.50196	3.398e-07	11.5476	8.1855e-07	16.6995	1.195e-06
			28.5755	1.6615e-11	6.17703	5.843e-08	8.52006	3.3965e-07	11.5832	8.174e-07	16.7847	1.192e-06
			28.8359	1.761e-11	6.18467	5.839e-08	8.53606	3.3885e-07	11.6171	8.1555e-07	16.8714	1.1905e-06
			29.1061	1.568e-11	6.19195	5.8275e-08	8.55286	3.3815e-07	11.6527	8.137e-07	16.9592	1.188e-06
			29.3841	1.0835e-11	6.19924	5.814e-08	8.57045	3.383e-07	11.6877	8.128e-07	17.0448	1.1855e-06
			29.6718	1.2255e-11	6.20655	5.81e-08	8.58738	3.372e-07	11.7246	8.11e-07	17.133	1.1825e-06
			29.9581	1.294e-11	6.21427	5.806e-08	8.60363	3.3705e-07	11.7592	8.1035e-07	17.2265	1.1785e-06
			30.2526	1.2535e-11	6.22123	5.7925e-08	8.62069	3.364e-07	11.7955	8.0815e-07	17.319	1.174e-06
			30.5455	1.5095e-11	6.22859	5.7765e-08	8.63782	3.36e-07	11.8317	8.072e-07	17.4116	1.1705e-06
			30.8471	1.031e-11	6.23558	5.7805e-08	8.65501	3.3525e-07	11.8677	8.0615e-07	17.5055	1.1685e-06
			31.1662	1.099e-11	6.24337	5.7715e-08	8.67227	3.35e-07	11.9029	8.049e-07	17.6047	1.165e-06
			31.498	1.1755e-11	6.25	5.7595e-08	8.68885	3.342e-07	11.9396	8.031e-07	17.7007	1.1615e-06
			31.8269	1.3855e-11	6.25782	5.752e-08	8.70625	3.337e-07	11.9762	8.015e-07	17.7999	1.158e-06
			32.1709	1.2145e-11	6.26566	5.747e-08	8.72372	3.3345e-07	12.0132	8.0005e-07	17.9009	1.1555e-06
			32.5119	1.141e-11	6.27313	5.732e-08	8.74126	3.3305e-07	12.0501	7.9875e-07	18.0031	1.1525e-06
			32.8623	1.2155e-11	6.28062	5.7195e-08	8.7581	3.324e-07	12.0872	7.9665e-07	18.1104	1.1505e-06
			33.2358	1.1295e-11	6.28852	5.724e-08	8.77501	3.32e-07	12.1246	7.9615e-07	18.2163	1.146e-06
			33.6259	1.1705e-11	6.29564	5.724e-08	8.79275	3.314e-07	12.1604	7.94e-07	18.3194	1.143e-06
			34.0032	1.1805e-11	6.30279	5.705e-08	8.8098	3.312e-07	12.1978	7.931e-07	18.4318	1.1395e-06
			34.3891	1.1505e-11	6.31074	5.692e-08	8.82768	3.3075e-07	12.2344	7.9125e-07	18.5426	1.1365e-06
			34.779	1.0885e-11	6.31832	5.6865e-08	8.84486	3.2995e-07	12.2722	7.9025e-07	18.6539	1.1325e-06
			35.2038	1.108e-11	6.32551	5.672e-08	8.86289	3.297e-07	12.3116	7.8805e-07	18.7677	1.13e-06
			35.5973	1.06e-11	6.33352	5.671e-08	8.88021	3.29e-07	12.3501	7.871e-07	18.8879	1.1255e-06
			36.0243	1.0625e-11	6.34075	5.659e-08	8.89759	3.286e-07	12.389	7.8525e-07	18.9998	1.1225e-06
			36.4365	9.47e-12	6.348	5.657e-08	8.91583	3.2825e-07	12.4282	7.841e-07	19.123	1.1195e-06
			36.846	9.935e-12	6.35607	5.642e-08	8.93336	3.2775e-07	12.4677	7.8275e-07	19.2393	1.117e-06
			37.2592	1.02e-11	6.36335	5.6355e-08	8.95175	3.2695e-07	12.5072	7.815e-07	19.3652	1.113e-06
			37.6875	4.24e-12	6.37064	5.6325e-08	8.96941	3.266e-07	12.5471	7.7955e-07	19.4886	1.109e-06
			38.0851	9.5725e-12	6.37877	5.6185e-08	8.98715	3.2615e-07	12.5853	7.782e-07	19.614	1.1055e-06
			38.4897	7.2985e-12	6.3861	5.6035e-08	9.00495	3.258e-07	12.625	7.767e-07	19.7383	1.102e-06
			38.9181	3.9815e-12	6.39345	5.6035e-08	9.02283	3.2505e-07	12.6653	7.7595e-07	19.8677	1.0975e-06
			39.3144	3.7505e-12	6.40082	5.5885e-08	9.04077	3.246e-07	12.7058	7.747e-07	19.9996	1.094e-06
			39.7393	8.099e-12	6.40902	5.581e-08	9.05879	3.2405e-07	12.7463	7.723e-07	20.1337	1.092e-06
			40.13	7.02e-12	6.41684	5.5725e-08	9.07771	3.236e-07	12.7858	7.7145e-07	20.27	1.088e-06
			40.5449	7.771e-12	6.42426	5.566e-08	9.09587	3.234e-07	12.8266	7.6925e-07	20.4094	1.084e-06
			40.9316	2.178e-12	6.43252	5.5605e-08	9.11411	3.225e-07	12.8677	7.6785e-07	20.5525	1.0815e-06
			41.3308	3.624e-12	6.43956	5.5615e-08	9.13242	3.2195e-07	12.9097	7.6695e-07	20.6996	1.0775e-06
			41.7136	3.079e-12	6.44787	5.5455e-08	9.15081	3.2135e-07	12.9515	7.6565e-07	20.8485	1.074e-06
			42.0929	7.368e-12	6.45536	5.5385e-08	9.16926	3.211e-07	12.9951	7.6395e-07	21.0005	1.0705e-06
			42.4448	1.5795e-12	6.46329	5.523e-08	9.1878	3.204e-07	13.0354	7.623e-07	21.1546	1.0665e-06
			42.8321	3.079e-12	6.47124	5.523e-08	9.20726	3.2005e-07	13.0777	7.612e-07	21.3133	1.062e-06
			43.1537	2.5255e-12	6.47836	5.516e-08	9.22594	3.1975e-07	13.1206	7.597e-07	21.474	1.06e-06
			43.4707	3.763e-12	6.48677	5.502e-08	9.24471	3.1945e-07	13.1629	7.581e-07	21.6389	1.055e-06
			43.8001	2.22e-12	6.49477	5.4935e-08	9.26441	3.1845e-07	13.2058	7.569e-07	21.8065	1.0505e-06
			44.0936	6.9865e-12	6.50237	5.4855e-08	9.28333	3.182e-07	13.2471	7.5465e-07	21.979	1.047e-06
			44.401	2.696e-12	6.50999	5.483e-08	9.30233	3.1775e-07	13.2926	7.5425e-07	22.1538	1.044e-06
			44.6728	2.2705e-12	6.51806	5.4765e-08	9.3214	3.175e-07	13.3362	7.517e-07	22.3334	1.041e-06
			44.9095	2.3345e-12	6.52571	5.461e-08	9.33968	3.1695e-07	13.3804	7.512e-07	22.518	1.037e-06
			45.1651	5.5905e-12	6.53381	5.4585e-08	9.35979	3.1615e-07	13.4237	7.486e-07	22.6994	1.0315e-06
			45.3824	6.5e-12	6.54151	5.431e-08	9.3791	3.16e-07	13.4689	7.4825e-07	22.8917	1.0265e-06
			45.5934	6.747e-12	6.54965	5.434e-08	9.3985	3.1535e-07	13.5146	7.458e-07	23.0968	1.0235e-06
			45.8316	3.64e-12	6.55738	5.433e-08	9.41797	3.1445e-07	13.5602	7.455e-07	23.2965	1.0175e-06
			46.0448	1.7015e-12	6.56513	5.4245e-08	9.43752	3.144e-07	13.6062	7.4305e-07	23.5034	1.0145e-06
			46.2727	1.8775e-12	6.57333	5.4245e-08	9.45895	3.1405e-07	13.6526	7.417e-07	23.7169	1.009e-06
			46.449	4.505e-13	6.58068	5.41e-08	9.47688	3.1315e-07	13.6986	7.3995e-07	23.9429	1.005e-06
			46.6331	1.5135e-12	6.58892	5.4015e-08	9.49668	3.128e-07	13.7455	7.389e-07	24.1692	1.0015e-06
			46.8121	1.574e-12	6.59674	5.395e-08	9.51746	3.1225e-07	13.7925	7.366e-07	24.4093	9.9665e-07
			46.9572	3.0455e-12	6.60458	5.387e-08	9.53652	3.119e-07	13.838	7.364e-07	24.6494	9.9375e-07
			47.132	4.419e-12	6.61288	5.376e-08	9.55657	3.1125e-07	13.8844	7.3415e-07	24.8954	9.888e-07
			47.2813	2.345e-12	6.62032	5.3725e-08	9.57671	3.1085e-07	13.9324	7.3275e-07	25.1496	9.8435e-07
			47.4091	1.519e-12	6.62866	5.3635e-08	9.59693	3.1035e-07	13.9807	7.305e-07	25.4227	9.804e-07
			47.5556	4.827e-12	6.63702	5.354e-08	9.61723	3.1e-07	14.0292	7.299e-07	25.6924	9.7595e-07
			47.669	6.484e-12	6.64496	5.3435e-08	9.6367	3.093e-07	14.078	7.2835e-07	25.9835	9.6985e-07
			47.7852	2.2505e-12	6.65247	5.343e-08	9.65717	3.092e-07	14.1271	7.2735e-07	26.2681	9.65e-07
			47.9042	2.892e-12	6.66089	5.3195e-08	9.67773	3.0825e-07	14.1766	7.248e-07	26.5682	9.5945e-07
			47.9846	1.269e-12	6.66889	5.3255e-08	9.69838	3.08e-07	14.2262	7.241e-07	26.8767	9.543e-07
			48.0862	5.4075e-12	6.67646	5.3195e-08	9.72006	3.075e-07	14.2741	7.2185e-07	27.199	9.49e-07
			48.1997	1.1755e-12	6.68494	5.3105e-08	9.73994	3.072e-07	14.3244	7.203e-07	27.5353	9.4435e-07
			48.2998	1.376e-12	6.69299	5.301e-08	9.76181	3.0655e-07	14.3746	7.1905e-07	27.9002	9.385e-07
			48.4261	1.7425e-12	6.70062	5.2945e-08	9.78282	3.058e-07	14.4261	7.1745e-07	28.2574	9.341e-07
			48.5201	6.132e-12	6.70871	5.2885e-08	9.80296	3.053e-07	14.4795	7.155e-07	28.6246	9.289e-07
			48.6145	2.569e-12	6.71682	5.2775e-08	9.82415	3.0485e-07	14.5298	7.1465e-07	29.0133	9.2395e-07
			48.7448	3.126e-12	6.72495	5.265e-08	9.84446	3.047e-07	14.583	7.1285e-07	29.4196	9.191e-07
			48.8496	3.5755e-12	6.7331	5.258e-08	9.86582	3.0435e-07	14.6362	7.1165e-07	29.8481	9.1405e-07
			48.9836	1.4745e-12	6.74082	5.2585e-08	9.88631	3.0365e-07	14.6901	7.0965e-07	30.2893	9.078e-07
			49.1159	1.2065e-12	6.74946	5.2435e-08	9.90786	3.0305e-07	14.744	7.082e-07	30.7418	9.011e-07
			49.2199	9.95e-13	6.75721	5.241e-08	9.92851	3.0255e-07	14.7981	7.062e-07	31.2207	8.9475e-07
			49.3462	1.5325e-12	6.76498	5.2285e-08	9.95124	3.0195e-07	14.8535	7.05e-07	31.7289	8.8915e-07
			49.4169	1.578e-12	6.77369	5.2255e-08	9.97208	3.015e-07	14.9085	7.037e-07	32.2726	8.8335e-07
			49.4976	2.595e-12	6.7815	5.217e-08	9.994	3.011e-07	14.9642	7.0245e-07	32.8192	8.7635e-07
			49.6179	1.4705e-12	6.79025	5.2065e-08	10.016	3.004e-07	15.0175	7.005e-07	33.4035	8.7085e-07
			49.6944	2.4895e-12	6.7981	5.2035e-08	10.0378	3.001e-07	15.0743	6.985e-07	34.0194	8.6545e-07
			49.7884	1.266e-12	6.80689	5.1965e-08	10.0599	2.9965e-07	15.1309	6.974e-07	34.6584	8.602e-07
			49.8952	4.6905e-12	6.81477	5.1915e-08	10.0816	2.9895e-07	15.1876	6.958e-07	35.3544	8.542e-07
			49.96	5.305e-12	6.82361	5.1805e-08	10.1037	2.984e-07	15.2453	6.9425e-07	36.092	8.482e-07
					6.83153	5.1705e-08	10.1257	2.981e-07	15.3074	6.9275e-07	36.8636	8.4155e-07
					6.84041	5.163e-08	10.1477	2.9775e-07	15.3662	6.912e-07	37.679	8.343e-07
					6.84838	5.1605e-08	10.17	2.9735e-07	15.425	6.8945e-07	38.5312	8.265e-07
					6.85683	5.148e-08	10.1921	2.9675e-07	15.4816	6.8735e-07	39.44	8.1915e-07
					6.86483	5.1365e-08	10.2154	2.959e-07	15.5412	6.869e-07	40.4155	8.115e-07
					6.8738	5.1305e-08	10.2367	2.956e-07	15.6016	6.8465e-07	41.4473	8.0485e-07
					6.88184	5.129e-08	10.2591	2.949e-07	15.6622	6.8355e-07	42.4881	7.9885e-07
					6.89037	5.1145e-08	10.2816	2.9465e-07	15.7238	6.8115e-07	43.5863	7.9285e-07
					6.89845	5.107e-08	10.3041	2.941e-07	15.7878	6.7995e-07	44.7788	7.8655e-07
					6.90703	5.105e-08	10.3265	2.936e-07	15.8504	6.779e-07	45.939	7.8225e-07
					6.91515	5.0955e-08	10.3492	2.9345e-07	15.9117	6.768e-07	47.132	7.769e-07
					6.92425	5.0865e-08	10.3718	2.9265e-07	15.9785	6.746e-07	48.3536	7.725e-07
					6.93289	5.075e-08	10.394	2.922e-07	16.0447	6.736e-07	49.5001	7.6825e-07
					6.94107	5.0685e-08	10.4167	2.918e-07	16.1103	6.717e-07
					6.94879	5.067e-08	10.4395	2.9125e-07	16.177	6.6985e-07
					6.95797	5.0565e-08	10.4623	2.907e-07	16.2472	6.677e-07
					6.96621	5.0505e-08	10.4855	2.904e-07	16.3143	6.67e-07
					6.97496	5.0355e-08	10.5085	2.895e-07	16.3808	6.6495e-07
					6.98324	5.0345e-08	10.5329	2.8915e-07	16.4495	6.637e-07
					6.99203	5.027e-08	10.5558	2.8875e-07	16.5196	6.6125e-07
					7.00035	5.022e-08	10.5792	2.8795e-07	16.5865	6.5985e-07
					7.00918	5.012e-08	10.6025	2.878e-07	16.6578	6.577e-07
					7.01754	5.008e-08	10.6259	2.8685e-07	16.7288	6.5625e-07
					7.02642	4.996e-08	10.6495	2.8685e-07	16.8042	6.5455e-07
					7.03532	4.99e-08	10.673	2.8615e-07	16.8773	6.5315e-07
					7.04374	4.9795e-08	10.6968	2.8565e-07	16.9512	6.5065e-07
					7.05219	4.9805e-08	10.7206	2.853e-07	17.0242	6.502e-07
					7.06115	4.972e-08	10.7451	2.846e-07	17.0993	6.476e-07
					7.06964	4.9595e-08	10.7694	2.842e-07	17.1718	6.463e-07
					7.07814	4.95e-08	10.7949	2.8365e-07	17.2512	6.446e-07
					7.08667	4.9475e-08	10.8184	2.8295e-07	17.3283	6.429e-07
					7.09572	4.948e-08	10.8445	2.8285e-07	17.4061	6.405e-07
					7.10429	4.932e-08	10.8692	2.8225e-07	17.4853	6.397e-07
					7.11288	4.92e-08	10.8937	2.815e-07	17.5651	6.3695e-07
					7.12149	4.913e-08	10.9185	2.812e-07	17.6457	6.3605e-07
					7.13063	4.9105e-08	10.9436	2.8065e-07	17.7267	6.334e-07
					7.13878	4.9065e-08	10.9683	2.8015e-07	17.811	6.3255e-07
					7.14796	4.8915e-08	10.9936	2.7985e-07	17.8952	6.301e-07
					7.15717	4.8835e-08	11.0186	2.79e-07	17.9801	6.2895e-07
					7.16589	4.8765e-08	11.0439	2.785e-07	18.0704	6.2625e-07
					7.17463	4.8745e-08	11.0693	2.7815e-07	18.1574	6.2515e-07
					7.18288	4.8665e-08	11.0944	2.777e-07	18.2415	6.224e-07
					7.19166	4.8545e-08	11.1199	2.774e-07	18.3308	6.214e-07
					7.20046	4.8485e-08	11.1453	2.767e-07	18.4247	6.19e-07
					7.20929	4.8395e-08	11.1711	2.76e-07	18.5165	6.1785e-07
					7.21761	4.84e-08	11.1967	2.758e-07	18.6085	6.1545e-07
					7.22596	4.8265e-08	11.2226	2.7515e-07	18.7021	6.1375e-07
					7.23484	4.825e-08	11.2482	2.747e-07	18.797	6.113e-07
					7.24428	4.82e-08	11.2742	2.7435e-07	18.8936	6.104e-07
					7.25268	4.8045e-08	11.3002	2.7365e-07	18.9912	6.0835e-07
					7.26111	4.805e-08	11.3266	2.732e-07	19.0883	6.07e-07
					7.27008	4.7975e-08	11.3537	2.7265e-07	19.1898	6.0385e-07
					7.27908	4.787e-08	11.3803	2.719e-07	19.2905	6.0295e-07
					7.28757	4.773e-08	11.4067	2.7155e-07	19.393	6.0035e-07
					7.29714	4.777e-08	11.433	2.714e-07	19.4966	5.991e-07
					7.30567	4.768e-08	11.4596	2.7065e-07	19.6025	5.9635e-07
					7.31422	4.754e-08	11.4877	2.701e-07	19.7083	5.949e-07
					7.32386	4.748e-08	11.5148	2.697e-07	19.8161	5.9265e-07
					7.33299	4.735e-08	11.5421	2.6915e-07	19.931	5.9125e-07
					7.3416	4.7525e-08	11.5694	2.686e-07	20.0421	5.8865e-07
					7.35132	4.726e-08	11.5973	2.6795e-07	20.154	5.869e-07
					7.36052	4.7215e-08	11.6247	2.675e-07	20.2696	5.8455e-07
					7.3692	4.7125e-08	11.6539	2.669e-07	20.3865	5.8255e-07
					7.37844	4.708e-08	11.6818	2.668e-07	20.5065	5.804e-07
					7.38716	4.6975e-08	11.7097	2.661e-07	20.6288	5.7865e-07
					7.39645	4.699e-08	11.738	2.6555e-07	20.7542	5.7605e-07
					7.40631	4.687e-08	11.7658	2.6485e-07	20.8812	5.7455e-07
					7.4151	4.6865e-08	11.7943	2.642e-07	21.0141	5.718e-07
					7.42446	4.676e-08	11.8226	2.6375e-07	21.1399	5.703e-07
					7.43384	4.672e-08	11.8512	2.6335e-07	21.2793	5.677e-07
					7.44269	4.6535e-08	11.8795	2.63e-07	21.4151	5.6605e-07
					7.45212	4.659e-08	11.908	2.625e-07	21.5536	5.635e-07
					7.46157	4.652e-08	11.9366	2.617e-07	21.7005	5.611e-07
					7.47049	4.6385e-08	11.9654	2.612e-07	21.8422	5.594e-07
					7.47943	4.6415e-08	11.9943	2.608e-07	21.9882	5.5685e-07
					7.48895	4.6265e-08	12.0233	2.6055e-07	22.1376	5.554e-07
					7.4985	4.6165e-08	12.0524	2.5995e-07	22.2896	5.523e-07
					7.50751	4.614e-08	12.0828	2.5935e-07	22.4447	5.5105e-07
					7.51767	4.604e-08	12.112	2.5905e-07	22.6019	5.477e-07
					7.52672	4.5965e-08	12.1412	2.584e-07	22.7604	5.4625e-07
					7.5358	4.589e-08	12.17	2.5795e-07	22.931	5.4285e-07
					7.54546	4.586e-08	12.2014	2.5745e-07	23.0968	5.414e-07
					7.55458	4.577e-08	12.2308	2.569e-07	23.2693	5.38e-07
					7.5643	4.5695e-08	12.2605	2.563e-07	23.445	5.3685e-07
					7.57404	4.562e-08	12.2906	2.558e-07	23.6233	5.336e-07
					7.58323	4.5485e-08	12.3206	2.556e-07	23.8061	5.321e-07
					7.59244	4.5485e-08	12.3507	2.553e-07	23.9952	5.285e-07
					7.60167	4.539e-08	12.3816	2.547e-07	24.1855	5.271e-07
					7.61151	4.531e-08	12.4139	2.539e-07	24.3896	5.2345e-07
					7.62079	4.527e-08	12.4449	2.5355e-07	24.5918	5.222e-07
					7.63009	4.5115e-08	12.4777	2.5315e-07	24.7899	5.184e-07
					7.64	4.5115e-08	12.5077	2.5245e-07	25.0113	5.1715e-07
					7.64935	4.512e-08	12.539	2.522e-07	25.229	5.134e-07
					7.65931	4.4945e-08	12.5718	2.515e-07	25.4531	5.1155e-07
					7.66812	4.4915e-08	12.6034	2.51e-07	25.6852	5.0785e-07
					7.67813	4.4895e-08	12.6371	2.506e-07	25.9296	5.0635e-07
					7.68758	4.476e-08	12.6686	2.5035e-07	26.1705	5.024e-07
					7.69704	4.4705e-08	12.7015	2.496e-07	26.4138	5.0045e-07
					7.70713	4.4585e-08	12.7337	2.4915e-07	26.6695	4.974e-07
					7.71605	4.4505e-08	12.7659	2.4885e-07	26.9418	4.947e-07
					7.72618	4.4555e-08	12.7982	2.48e-07	27.2146	4.9175e-07
					7.73575	4.4425e-08	12.8309	2.4755e-07	27.5073	4.89e-07
					7.74593	4.4345e-08	12.8657	2.4745e-07	27.8017	4.8665e-07
					7.75494	4.431e-08	12.8967	2.4655e-07	28.1033	4.831e-07
					7.76518	4.4185e-08	12.9296	2.459e-07	28.4043	4.814e-07
					7.77424	4.419e-08	12.9646	2.4575e-07	28.7191	4.7735e-07
					7.78452	4.4085e-08	12.9978	2.4475e-07	29.0444	4.756e-07
					7.79362	4.397e-08	13.0313	2.4465e-07	29.4014	4.7105e-07
					7.80396	4.3945e-08	13.0666	2.441e-07	29.7584	4.6945e-07
					7.81372	4.3825e-08	13.1017	2.434e-07	30.1277	4.6505e-07
					7.8235	4.3755e-08	13.1375	2.431e-07	30.4971	4.6375e-07
					7.83331	4.3685e-08	13.1711	2.424e-07	30.8909	4.5895e-07
					7.84314	4.3655e-08	13.2052	2.419e-07	31.2989	4.573e-07
					7.85299	4.3515e-08	13.2396	2.4135e-07	31.7319	4.525e-07
					7.86287	4.3565e-08	13.2758	2.407e-07	32.1761	4.5055e-07
					7.87278	4.3435e-08	13.3101	2.4025e-07	32.6456	4.4585e-07
					7.88333	4.339e-08	13.3451	2.3975e-07	33.1214	4.4355e-07
					7.89391	4.3325e-08	13.3803	2.3905e-07	33.6293	4.3875e-07
					7.90326	4.322e-08	13.4162	2.3855e-07	34.1437	4.3715e-07
					7.9139	4.313e-08	13.4522	2.3825e-07	34.6813	4.3225e-07
					7.92393	4.318e-08	13.4898	2.3775e-07	35.2622	4.3e-07
					7.93462	4.2965e-08	13.5259	2.3725e-07	35.8436	4.2505e-07
					7.94407	4.293e-08	13.5621	2.3665e-07	36.483	4.2225e-07
					7.95482	4.284e-08	13.5988	2.361e-07	37.1223	4.1795e-07
					7.96495	4.2895e-08	13.6374	2.356e-07	37.8229	4.157e-07
					7.97575	4.275e-08	13.6741	2.35e-07	38.5342	4.1075e-07
					7.98531	4.264e-08	13.7112	2.3465e-07	39.2788	4.0825e-07
					7.99552	4.2645e-08	13.7482	2.343e-07	40.0705	4.0365e-07
					8.00641	4.249e-08	13.7876	2.3385e-07	40.8981	4.014e-07
					8.01603	4.243e-08	13.8249	2.334e-07	41.7816	3.963e-07
					8.02697	4.244e-08	13.8621	2.3265e-07	42.6767	3.936e-07
					8.03665	4.23e-08	13.9003	2.3235e-07	43.5673	3.896e-07
					8.04764	4.2215e-08	13.9384	2.3175e-07	44.5177	3.8675e-07
					8.05802	4.21e-08	13.9762	2.313e-07	45.4256	3.8325e-07
					8.06907	4.21e-08	14.0148	2.3095e-07	46.4619	3.8035e-07
					8.0795	4.201e-08	14.0552	2.3035e-07	47.4091	3.787e-07
					8.08996	4.1965e-08	14.0936	2.299e-07	48.4097	3.743e-07
					8.10045	4.1875e-08	14.1325	2.2915e-07	49.3437	3.739e-07
					8.1103	4.1795e-08	14.1717	2.287e-07
					8.1215	4.1755e-08	14.2128	2.2825e-07
					8.13206	4.168e-08	14.2525	2.277e-07
					8.14332	4.1625e-08	14.2922	2.2715e-07
					8.15328	4.151e-08	14.3328	2.267e-07
					8.16393	4.141e-08	14.3746	2.2615e-07
					8.17528	4.137e-08	14.4153	2.257e-07
					8.18599	4.139e-08	14.4544	2.2495e-07
					8.19672	4.124e-08	14.4953	2.245e-07
					8.20816	4.117e-08	14.537	2.241e-07
					8.21828	4.1135e-08	14.5792	2.235e-07
					8.22978	4.106e-08	14.6212	2.2295e-07
					8.24063	4.0915e-08	14.6655	2.222e-07
					8.25151	4.1085e-08	14.7085	2.2195e-07
					8.26241	4.068e-08	14.7514	2.215e-07
					8.27404	4.0805e-08	14.7962	2.206e-07
					8.28432	4.074e-08	14.8397	2.2035e-07
					8.29531	4.063e-08	14.8832	2.1955e-07
					8.30634	4.051e-08	14.9269	2.194e-07
					8.31739	4.049e-08	14.9727	2.1865e-07
					8.32778	4.045e-08	15.0177	2.1845e-07
					8.33959	4.032e-08	15.0621	2.1745e-07
					8.35073	4.033e-08	15.1067	2.171e-07
					8.3619	4.0335e-08	15.1543	2.1665e-07
					8.37311	4.02e-08	15.1994	2.162e-07
					8.38434	4.006e-08	15.2453	2.154e-07
					8.3949	4.002e-08	15.2907	2.1485e-07
					8.40619	3.994e-08	15.3369	2.145e-07
					8.41751	3.981e-08	15.3858	2.1385e-07
					8.42886	3.974e-08	15.4326	2.135e-07
					8.44096	3.9715e-08	15.4794	2.129e-07
					8.45237	3.966e-08	15.5292	2.1215e-07
					8.46238	3.9525e-08	15.5766	2.1215e-07
					8.47386	3.9455e-08	15.624	2.113e-07
					8.48608	3.952e-08	15.672	2.109e-07
					8.49762	3.9455e-08	15.723	2.1025e-07
					8.50847	3.924e-08	15.7716	2.097e-07
					8.52006	3.923e-08	15.8208	2.0915e-07
					8.53242	3.9075e-08	15.8702	2.0855e-07
					8.54409	3.911e-08	15.9205	2.085e-07
					8.55505	3.9015e-08	15.9714	2.0775e-07
					8.56678	3.898e-08	16.0251	2.0715e-07
					8.57854	3.8915e-08	16.0759	2.067e-07
					8.59107	3.88e-08	16.1283	2.0605e-07
					8.60289	3.8745e-08	16.1807	2.0555e-07
					8.61401	3.8715e-08	16.2332	2.052e-07
					8.62589	3.859e-08	16.2864	2.0455e-07
					8.63782	3.86e-08	16.3415	2.039e-07
					8.64977	3.8365e-08	16.3983	2.0355e-07
					8.66176	3.8355e-08	16.452	2.03e-07
					8.67303	3.83e-08	16.5066	2.0225e-07
					8.68508	3.823e-08	16.5609	2.0185e-07
					8.69716	3.819e-08	16.619	2.0115e-07
					8.71004	3.8025e-08	16.6742	2.008e-07
					8.7222	3.804e-08	16.7305	2.001e-07
					8.73439	3.8035e-08	16.7898	1.996e-07
					8.74585	3.7885e-08	16.8868	1.9835e-07
					8.75733	3.7845e-08	16.9618	1.9765e-07
					8.76962	3.78e-08	17.0233	1.9715e-07
					8.78272	3.774e-08	17.0817	1.964e-07
					8.7943	3.7545e-08	17.1409	1.9625e-07
					8.80747	3.7505e-08	17.2031	1.954e-07
					8.81834	3.7505e-08	17.2634	1.9485e-07
					8.8308	3.744e-08	17.3238	1.9435e-07
					8.8433	3.7375e-08	17.3853	1.9365e-07
					8.85583	3.733e-08	17.4499	1.93e-07
					8.86839	3.721e-08	17.5116	1.924e-07
					8.88021	3.7105e-08	17.5778	1.922e-07
					8.89363	3.7055e-08	17.6407	1.9135e-07
					8.90631	3.7e-08	17.7073	1.91e-07
					8.91742	3.6945e-08	17.7721	1.9035e-07
					8.93017	3.6965e-08	17.8393	1.899e-07
					8.94294	3.6815e-08	17.9064	1.8935e-07
					8.95576	3.6775e-08	17.9769	1.888e-07
					8.96861	3.6635e-08	18.044	1.8805e-07
					8.98069	3.6595e-08	18.1156	1.8785e-07
					8.99281	3.6575e-08	18.1848	1.87e-07
					9.00576	3.6485e-08	18.2545	1.862e-07
					9.01876	3.6435e-08	18.3281	1.8575e-07
					9.03098	3.625e-08	18.3986	1.8515e-07
					9.04404	3.625e-08	18.471	1.8465e-07
					9.05715	3.617e-08	18.5467	1.8375e-07
					9.06947	3.6105e-08	18.6192	1.8335e-07
					9.08183	3.607e-08	18.6975	1.8255e-07
					9.09422	3.6035e-08	18.7719	1.8185e-07
					9.10747	3.5895e-08	18.8462	1.8145e-07
					9.11993	3.5885e-08	18.9233	1.807e-07
					9.13325	3.5755e-08	19.0042	1.8035e-07
					9.14662	3.569e-08	19.0818	1.798e-07
					9.15919	3.564e-08	19.1608	1.79e-07
					9.17263	3.555e-08	19.2437	1.7845e-07
					9.18611	3.555e-08	19.3244	1.777e-07
					9.19879	3.539e-08	19.4096	1.7705e-07
					9.2115	3.537e-08	19.4955	1.766e-07
					9.22509	3.5295e-08	19.5783	1.7615e-07
					9.23873	3.5235e-08	19.661	1.7535e-07
					9.25241	3.5145e-08	19.7492	1.748e-07
					9.26612	3.5055e-08	19.8393	1.745e-07
					9.27988	3.502e-08	19.9251	1.737e-07
					9.29282	3.4935e-08	20.0128	1.73e-07
					9.30665	3.4915e-08	20.1049	1.7245e-07
					9.31966	3.485e-08	20.1988	1.7175e-07
					9.33358	3.481e-08	20.2885	1.713e-07
					9.34667	3.468e-08	20.3803	1.7045e-07
					9.36067	3.462e-08	20.4788	1.6985e-07
					9.37471	3.4765e-08	20.574	1.691e-07
					9.38791	3.448e-08	20.6748	1.685e-07
					9.40203	3.4405e-08	20.7723	1.676e-07
					9.4162	3.4325e-08	20.8768	1.6705e-07
					9.42951	3.4345e-08	20.9771	1.6645e-07
					9.44376	3.4255e-08	21.0788	1.658e-07
					9.45626	3.4145e-08	21.1824	1.65e-07
					9.47059	3.413e-08	21.2934	1.6455e-07
					9.48407	3.401e-08	21.3995	1.6385e-07
					9.49848	3.401e-08	21.5063	1.632e-07
					9.51203	3.4015e-08	21.6212	1.625e-07
					9.52653	3.3765e-08	21.732	1.617e-07
					9.54016	3.3735e-08	21.8493	1.611e-07
					9.55475	3.3615e-08	21.9635	1.605e-07
					9.56846	3.3635e-08	22.0843	1.6e-07
					9.58222	3.359e-08	22.2005	1.5925e-07
					9.59693	3.353e-08	22.3199	1.588e-07
					9.61076	3.35e-08	22.4462	1.579e-07
					9.62649	3.334e-08	22.5744	1.5735e-07
					9.64041	3.3545e-08	22.6989	1.5655e-07
					9.65437	3.325e-08	22.8279	1.56e-07
					9.66931	3.314e-08	22.9537	1.55e-07
					9.68242	3.312e-08	23.0925	1.545e-07
					9.69744	3.3025e-08	23.2315	1.5375e-07
					9.71251	3.296e-08	23.3683	1.5295e-07
					9.72668	3.291e-08	23.5123	1.5215e-07
					9.74089	3.284e-08	23.6524	1.5135e-07
					9.75515	3.2735e-08	23.801	1.5055e-07
					9.7704	3.2685e-08	23.9458	1.4975e-07
					9.78474	3.2645e-08	24.0999	1.491e-07
					9.79912	3.2595e-08	24.2565	1.481e-07
					9.81354	3.253e-08	24.4099	1.476e-07
					9.82801	3.2495e-08	24.5652	1.4675e-07
					9.84252	3.246e-08	24.7255	1.4625e-07
					9.85707	3.227e-08	24.8948	1.4545e-07
					9.87167	3.221e-08	25.0639	1.447e-07
					9.88728	3.2155e-08	25.2328	1.4395e-07
					9.90197	3.218e-08	25.4052	1.4335e-07
					9.9167	3.2025e-08	25.5918	1.427e-07
					9.93147	3.1975e-08	25.7805	1.417e-07
					9.94629	3.1865e-08	25.9626	1.4105e-07
					9.96115	3.184e-08	26.1561	1.403e-07
					9.97606	3.189e-08	26.3553	1.3945e-07
					9.99101	3.1735e-08	26.5491	1.3835e-07
					10.0063	3.176e-08	26.758	1.377e-07
					10.0228	3.1625e-08	26.9607	1.3695e-07
					10.0377	3.1525e-08	27.1828	1.358e-07
					10.053	3.1455e-08	27.3965	1.3495e-07
					10.0681	3.1405e-08	27.6281	1.341e-07
					10.0831	3.1315e-08	27.8551	1.334e-07
					10.0986	3.123e-08	28.0954	1.3255e-07
					10.1137	3.119e-08	28.3254	1.319e-07
					10.1289	3.1195e-08	28.5592	1.3105e-07
					10.1442	3.1075e-08	28.8151	1.301e-07
					10.1596	3.1075e-08	29.0782	1.2935e-07
					10.1749	3.092e-08	29.3384	1.286e-07
					10.1903	3.0855e-08	29.6191	1.277e-07
					10.2055	3.0815e-08	29.8963	1.2705e-07
					10.221	3.074e-08	30.1896	1.2625e-07
					10.2363	3.0755e-08	30.485	1.252e-07
					10.252	3.063e-08	30.7797	1.2425e-07
					10.2674	3.059e-08	31.0994	1.2335e-07
					10.2829	3.0475e-08	31.4139	1.223e-07
					10.2986	3.039e-08	31.7561	1.2155e-07
					10.3141	3.032e-08	32.0904	1.205e-07
					10.3296	3.029e-08	32.4202	1.1965e-07
					10.345	3.0255e-08	32.7966	1.186e-07
					10.3608	3.018e-08	33.1532	1.1775e-07
					10.3764	3.01e-08	33.5267	1.1695e-07
					10.392	3.005e-08	33.9236	1.159e-07
					10.408	2.9935e-08	34.3218	1.1495e-07
					10.4243	2.989e-08	34.7198	1.1415e-07
					10.4402	2.986e-08	35.158	1.1315e-07
					10.456	2.98e-08	35.5796	1.1245e-07
					10.4716	2.975e-08	36.0347	1.1165e-07
					10.4877	2.97e-08	36.5203	1.109e-07
					10.5037	2.9575e-08	36.9754	1.098e-07
					10.5196	2.9515e-08	37.4813	1.0915e-07
					10.5358	2.939e-08	37.9708	1.081e-07
					10.5518	2.943e-08	38.4734	1.071e-07
					10.5677	2.927e-08	39.0168	1.0615e-07
					10.5839	2.93e-08	39.5476	1.0525e-07
					10.6014	2.918e-08	40.0914	1.045e-07
					10.6175	2.91e-08	40.6471	1.0335e-07
					10.6338	2.9035e-08	41.2303	1.024e-07
					10.6501	2.9055e-08	41.7816	1.0145e-07
					10.6664	2.895e-08	42.3657	1.009e-07
					10.6827	2.8945e-08	42.9572	9.995e-08
					10.6991	2.884e-08	43.4972	9.934e-08
					10.717	2.875e-08	44.1131	9.8515e-08
					10.7338	2.8725e-08	44.7067	9.8025e-08
					10.7501	2.8635e-08	45.2509	9.7625e-08
					10.7669	2.857e-08	45.8379	9.724e-08
					10.7836	2.8555e-08	46.3843	9.669e-08
					10.8004	2.8425e-08	46.9219	9.6225e-08
					10.8174	2.843e-08	47.5014	9.5675e-08
					10.8342	2.8345e-08	48.01	9.516e-08
					10.8513	2.824e-08	48.4896	9.4775e-08
					10.8681	2.8205e-08	48.95	9.405e-08
					10.8849	2.817e-08	49.3925	9.3285e-08
					10.9032	2.812e-08	49.8207	9.277e-08
					10.9205	2.8015e-08
					10.9376	2.7935e-08
					10.9546	2.797e-08
					10.9731	2.7855e-08
					10.9907	2.772e-08
					11.008	2.7685e-08
					11.0252	2.77e-08
					11.0427	2.756e-08
					11.0601	2.7565e-08
					11.0775	2.749e-08
					11.0951	2.738e-08
					11.1141	2.732e-08
					11.1318	2.733e-08
					11.1494	2.7185e-08
					11.1671	2.7195e-08
					11.1848	2.713e-08
					11.2026	2.7105e-08
					11.2207	2.701e-08
					11.2385	2.686e-08
					11.2573	2.7035e-08
					11.2755	2.677e-08
					11.2934	2.671e-08
					11.3116	2.6625e-08
					11.3294	2.6615e-08
					11.3475	2.662e-08
					11.3654	2.6435e-08
					11.3836	2.636e-08
					11.4032	2.6275e-08
					11.4215	2.6425e-08
					11.4398	2.6275e-08
					11.4582	2.6155e-08
					11.4762	2.615e-08
					11.4949	2.5995e-08
					11.5137	2.605e-08
					11.5324	2.6e-08
					11.5513	2.5835e-08
					11.5706	2.585e-08
					11.5908	2.576e-08
					11.6101	2.572e-08
					11.629	2.5635e-08
					11.6484	2.5615e-08
					11.6677	2.5485e-08
					11.6884	2.5425e-08
					11.7078	2.5435e-08
					11.7269	2.52e-08
					11.7465	2.526e-08
					11.7676	2.52e-08
					11.7873	2.5115e-08
					11.8065	2.5085e-08
					11.8265	2.5e-08
					11.8472	2.497e-08
					11.8672	2.4855e-08
					11.8871	2.4825e-08
					11.907	2.477e-08
					11.9268	2.46e-08
					11.9484	2.466e-08
					11.9683	2.456e-08
					11.9887	2.4515e-08
					12.01	2.446e-08
					12.0304	2.4435e-08
					12.051	2.4365e-08
					12.0712	2.4245e-08
					12.0915	2.4285e-08
					12.1133	2.42e-08
					12.134	2.428e-08
					12.1541	2.405e-08
					12.174	2.401e-08
					12.1969	2.3935e-08
					12.2173	2.3915e-08
					12.2386	2.381e-08
					12.2609	2.3805e-08
					12.2814	2.3715e-08
					12.3025	2.363e-08
					12.325	2.356e-08
					12.3461	2.348e-08
					12.3674	2.346e-08
					12.3888	2.341e-08
					12.412	2.336e-08
					12.4336	2.329e-08
					12.4553	2.3155e-08
					12.4771	2.312e-08
					12.5006	2.3085e-08
					12.5225	2.3025e-08
					12.5444	2.292e-08
					12.568	2.292e-08
					12.5899	2.283e-08
					12.6122	2.2715e-08
					12.6362	2.2685e-08
					12.6585	2.27e-08
					12.6809	2.2615e-08
					12.7036	2.2545e-08
					12.7275	2.2455e-08
					12.7502	2.243e-08
					12.773	2.2335e-08
					12.7975	2.2385e-08
					12.8205	2.2215e-08
					12.8436	2.2175e-08
					12.868	2.215e-08
					12.8909	2.208e-08
					12.9146	2.202e-08
					12.938	2.19e-08
					12.9626	2.1855e-08
					12.9863	2.183e-08
					13.0097	2.1745e-08
					13.0332	2.1765e-08
					13.0587	2.162e-08
					13.0827	2.162e-08
					13.1063	2.1525e-08
					13.1318	2.142e-08
					13.1558	2.1455e-08
					13.1799	2.1315e-08
					13.2043	2.128e-08
					13.2282	2.124e-08
					13.2542	2.119e-08
					13.279	2.111e-08
					13.3034	2.1025e-08
					13.3294	2.0985e-08
					13.3545	2.0955e-08
					13.3797	2.09e-08
					13.4066	2.079e-08
					13.4318	2.078e-08
					13.458	2.0695e-08
					13.4849	2.0625e-08
					13.5106	2.0575e-08
					13.5362	2.0515e-08
					13.5639	2.051e-08
					13.5897	2.041e-08
					13.6162	2.045e-08
					13.6441	2.022e-08
					13.67	2.027e-08
					13.6962	2.0155e-08
					13.7229	2.009e-08
					13.751	2.0085e-08
					13.7775	2.002e-08
					13.8043	1.9965e-08
					13.833	1.9965e-08
					13.8598	1.98e-08
					13.8866	1.9775e-08
					13.9136	1.971e-08
					13.9429	1.967e-08
					13.9702	1.957e-08
					13.9995	1.9525e-08
					14.0264	1.949e-08
					14.054	1.935e-08
					14.0839	1.9315e-08
					14.1119	1.9235e-08
					14.1413	1.9165e-08
					14.1689	1.9095e-08
					14.1973	1.911e-08
					14.2254	1.899e-08
					14.2556	1.894e-08
					14.2841	1.886e-08
					14.3141	1.882e-08
					14.3429	1.8795e-08
					14.3715	1.8715e-08
					14.4022	1.8635e-08
					14.4311	1.862e-08
					14.4605	1.8525e-08
					14.4915	1.845e-08
					14.5205	1.8365e-08
					14.552	1.8355e-08
					14.5817	1.831e-08
					14.6145	1.8255e-08
					14.6447	1.8155e-08
					14.6752	1.8115e-08
					14.7074	1.8075e-08
					14.7406	1.803e-08
					14.7708	1.791e-08
					14.8017	1.787e-08
					14.8348	1.7775e-08
					14.8661	1.773e-08
					14.8978	1.7755e-08
					14.9312	1.7635e-08
					14.9629	1.7585e-08
					14.9963	1.751e-08
					15.0283	1.7465e-08
					15.06	1.7375e-08
					15.0946	1.736e-08
					15.1268	1.7325e-08
					15.1591	1.725e-08
					15.1916	1.734e-08
					15.2267	1.714e-08
					15.2618	1.71e-08
					15.2945	1.7015e-08
					15.3301	1.697e-08
					15.3636	1.6875e-08
					15.3972	1.6835e-08
					15.4326	1.676e-08
					15.4665	1.674e-08
					15.5005	1.665e-08
					15.5364	1.6545e-08
					15.5708	1.6595e-08
					15.6045	1.648e-08
					15.6416	1.6425e-08
					15.6764	1.633e-08
					15.7139	1.6275e-08
					15.751	1.62e-08
					15.7858	1.617e-08
					15.8238	1.613e-08
					15.8619	1.603e-08
					15.898	1.6035e-08
					15.937	1.61e-08
					15.9734	1.587e-08
					16.0105	1.577e-08
					16.0496	1.5735e-08
					16.0867	1.5685e-08
					16.1272	1.56e-08
					16.1645	1.561e-08
					16.2025	1.543e-08
					16.2427	1.5485e-08
					16.2813	1.5355e-08
					16.3193	1.5345e-08
					16.3605	1.532e-08
					16.3999	1.522e-08
					16.4382	1.5145e-08
					16.4807	1.51e-08
					16.5205	1.507e-08
					16.5626	1.4965e-08
					16.6022	1.501e-08
					16.6456	1.493e-08
					16.6859	1.4805e-08
					16.7286	1.475e-08
					16.7723	1.475e-08
					16.8127	1.463e-08
					16.8577	1.4625e-08
					16.8987	1.453e-08
					16.9408	1.439e-08
					16.9846	1.44e-08
					17.0277	1.434e-08
					17.0727	1.4355e-08
					17.1183	1.4275e-08
					17.1647	1.4175e-08
					17.2067	1.412e-08
					17.2536	1.402e-08
					17.2975	1.3955e-08
					17.3439	1.392e-08
					17.3916	1.3865e-08
					17.4359	1.3845e-08
					17.4831	1.3735e-08
					17.5291	1.373e-08
					17.5738	1.3625e-08
					17.6224	1.3525e-08
					17.6685	1.3505e-08
					17.7179	1.3445e-08
					17.768	1.3385e-08
					17.8167	1.334e-08
					17.8673	1.323e-08
					17.9157	1.323e-08
					17.9646	1.315e-08
					18.0164	1.304e-08
					18.0685	1.3035e-08
					18.1182	1.297e-08
					18.1676	1.294e-08
					18.2209	1.2865e-08
					18.2705	1.282e-08
					18.3258	1.2695e-08
					18.38	1.266e-08
					18.4311	1.2605e-08
					18.486	1.258e-08
					18.5374	1.2485e-08
					18.5919	1.2455e-08
					18.6425	1.241e-08
					18.6972	1.239e-08
					18.7494	1.225e-08
					18.8044	1.2215e-08
					18.8562	1.2155e-08
					18.9125	1.2085e-08
					18.966	1.204e-08
					19.023	1.204e-08
					19.0763	1.1965e-08
					19.1355	1.1855e-08
					19.1939	1.1935e-08
					19.2474	1.1745e-08
					19.3065	1.1695e-08
					19.3622	1.17e-08
					19.4167	1.161e-08
					19.4772	1.152e-08
					19.5381	1.144e-08
					19.5952	1.143e-08
					19.656	1.132e-08
					19.7176	1.126e-08
					19.7765	1.1205e-08
					19.8393	1.116e-08
					19.8977	1.112e-08
					19.9617	1.1145e-08
					20.0216	1.093e-08
					20.09	1.101e-08
					20.156	1.086e-08
					20.2216	1.0835e-08
					20.284	1.082e-08
					20.3525	1.074e-08
					20.4153	1.054e-08
					20.4842	1.064e-08
					20.5503	1.0535e-08
					20.6211	1.052e-08
					20.6877	1.045e-08
					20.7602	1.036e-08
					20.8316	1.035e-08
					20.9013	1.023e-08
					20.9745	1.018e-08
					21.0491	1.013e-08
					21.1189	1.01265e-08
					21.1936	1.0015e-08
					21.2698	9.9905e-09
					21.3406	9.905e-09
					21.4183	9.8665e-09
					21.4947	9.7845e-09
					21.5694	9.7485e-09
					21.6474	9.677e-09
					21.7268	9.6095e-09
					21.8031	9.564e-09
					21.8842	9.4795e-09
					21.9602	9.456e-09
					22.0449	9.3945e-09
					22.1224	9.34e-09
					22.2084	9.252e-09
					22.2876	9.243e-09
					22.3749	9.19e-09
					22.4618	9.1205e-09
					22.5449	9.0605e-09
					22.6347	8.982e-09
					22.7257	8.9345e-09
					22.8113	8.8345e-09
					22.9037	8.821e-09
					22.997	8.7955e-09
					23.084	8.694e-09
					23.1803	8.6e-09
					23.278	8.5945e-09
					23.3683	8.5155e-09
					23.4676	8.46e-09
					23.5671	8.365e-09
					23.663	8.357e-09
					23.7648	8.245e-09
					23.8692	8.2525e-09
					23.9687	8.137e-09
					24.0749	8.0685e-09
					24.1768	8.028e-09
					24.2854	7.9375e-09
					24.3968	7.9165e-09
					24.502	7.8385e-09
					24.6154	7.807e-09
					24.7329	7.71e-09
					24.8416	7.6955e-09
					24.9601	7.585e-09
					25.0746	7.5575e-09
					25.1934	7.4555e-09
					25.3171	7.423e-09
					25.4356	7.377e-09
					25.5643	7.296e-09
					25.695	7.2325e-09
					25.8271	7.1635e-09
					25.9498	7.1065e-09
					26.0838	7.0245e-09
					26.2096	7.0395e-09
					26.3477	6.954e-09
					26.4788	6.893e-09
					26.6219	6.798e-09
					26.7687	6.774e-09
					26.915	6.669e-09
					27.0585	6.659e-09
					27.2116	6.543e-09
					27.368	6.531e-09
					27.5293	6.421e-09
					27.6817	6.3795e-09
					27.8482	6.3255e-09
					28.0081	6.2355e-09
					28.1746	6.1745e-09
					28.3439	6.098e-09
					28.5185	6.085e-09
					28.6845	5.9775e-09
					28.865	5.9435e-09
					29.052	5.908e-09
					29.2269	5.8305e-09
					29.4204	5.7365e-09
					29.6191	5.715e-09
					29.8231	5.6165e-09
					30.0327	5.6045e-09
					30.2343	5.469e-09
					30.4442	5.475e-09
					30.6466	5.3575e-09
					30.8651	5.4105e-09
					31.0916	5.2165e-09
					31.3244	5.1935e-09
					31.5477	5.101e-09
					31.7965	5.068e-09
					32.0502	5.012e-09
					32.2977	4.943e-09
					32.533	4.8925e-09
					32.7923	4.802e-09
					33.0655	4.752e-09
					33.3422	4.6825e-09
					33.6146	4.642e-09
					33.9006	4.55e-09
					34.1904	4.521e-09
					34.4887	4.416e-09
					34.7814	4.4085e-09
					35.1037	4.319e-09
					35.4384	4.2785e-09
					35.7411	4.2005e-09
					36.1089	4.17e-09
					36.4711	4.046e-09
					36.8351	4.039e-09
					37.1706	4.001e-09
					37.5601	3.922e-09
					37.942	3.803e-09
					38.3377	3.8025e-09
					38.7357	3.6945e-09
					39.1282	3.644e-09
					39.5695	3.6005e-09
					39.9904	3.5385e-09
					40.4253	3.501e-09
					40.8597	3.4365e-09
					41.3343	3.4025e-09
					41.7973	3.311e-09
					42.2583	3.3055e-09
					42.7296	3.22e-09
					43.2246	3.2015e-09
					43.7216	3.1065e-09
					44.2497	3.1335e-09
					44.7147	3.024e-09
					45.2325	3.049e-09
					45.7268	2.9575e-09
					46.2727	2.9635e-09
					46.7181	2.8675e-09
					47.2523	2.8935e-09
					47.76	2.8055e-09
					48.2556	2.799e-09
					48.7377	2.748e-09
					49.2296	2.705e-09
					49.6771	2.71e-09

## Sheet: Figure 4c
VG (V)	0.6		1		1.4		1.8		2.2		2.6
	1000/T (K-1)	Gsheet (Siemens)	1000/T (K-1)	Gsheet (Siemens)	1000/T (K-1)	Gsheet (Siemens)	1000/T (K-1)	Gsheet (Siemens)	1000/T (K-1)	Gsheet (Siemens)	1000/T (K-1)	Gsheet (Siemens)
	3.29305	6.30912e-07	3.05726	3.69854e-06	3.00075	1.8403e-05	3.01859	2.60102e-05	3.01823	3.18447e-05	3.01896	4.46214e-05
	3.29489	3.84052e-07	3.06927	3.45118e-06	3.00824	1.83014e-05	3.02856	2.57827e-05	3.03012	3.05004e-05	3.03186	4.41936e-05
	3.29783	4.91636e-07	3.0869	3.44642e-06	3.01941	1.7622e-05	3.04349	2.49981e-05	3.04655	3.06093e-05	3.05101	4.49661e-05
	3.30098	3.88687e-07	3.10665	3.43635e-06	3.03168	1.7369e-05	3.05941	2.50216e-05	3.06373	2.9747e-05	3.07125	4.4689e-05
	3.30426	4.45032e-07	3.12617	3.42531e-06	3.04358	1.77938e-05	3.07541	2.43077e-05	3.07948	2.9261e-05	3.08861	4.50455e-05
	3.30753	4.22757e-07	3.14604	3.42516e-06	3.05511	1.74385e-05	3.09004	2.41853e-05	3.09406	2.9388e-05	3.10453	4.5134e-05
	3.31093	4.87967e-07	3.16576	3.40131e-06	3.06645	1.75605e-05	3.10357	2.35169e-05	3.10742	2.85014e-05	3.11964	4.5056e-05
	3.31422	4.12907e-07	3.1839	3.42169e-06	3.07721	1.73526e-05	3.11643	2.37835e-05	3.12042	2.84346e-05	3.13283	4.50595e-05
	3.31741	4.03183e-07	3.20041	3.4156e-06	3.08709	1.73751e-05	3.12803	2.30446e-05	3.13205	2.86794e-05	3.14525	4.45924e-05
	3.32038	5.43728e-07	3.21937	3.38671e-06	3.09684	1.72742e-05	3.13873	2.33974e-05	3.14307	2.81734e-05	3.15696	4.54416e-05
	3.32325	6.30571e-07	3.23646	3.40908e-06	3.10607	1.73541e-05	3.14891	2.3298e-05	3.15378	2.86127e-05	3.16867	4.56885e-05
	3.32624	5.87188e-07	3.25447	3.38612e-06	3.11459	1.68244e-05	3.15846	2.29203e-05	3.16386	2.88603e-05	3.17985	4.54859e-05
	3.32901	6.55852e-07	3.27043	3.3833e-06	3.12315	1.67032e-05	3.16696	2.33895e-05	3.1737	2.85589e-05	3.1901	4.57935e-05
	3.33189	5.08529e-07	3.28591	3.36798e-06	3.13146	1.67124e-05	3.17571	2.26239e-05	3.1835	2.8387e-05	3.20072	4.6748e-05
	3.33456	4.91631e-07	3.30098	3.37544e-06	3.13952	1.67281e-05	3.1839	2.2489e-05	3.19285	2.84574e-05	3.2113	4.65998e-05
	3.33734	6.37829e-07	3.31455	3.37192e-06	3.14713	1.69047e-05	3.19193	2.2374e-05	3.20225	2.85114e-05	3.22144	4.71933e-05
	3.33979	4.15848e-07	3.32779	3.36056e-06	3.15477	1.7184e-05	3.1998	2.3106e-05	3.2113	2.88513e-05	3.23154	4.71652e-05
	3.34225	5.23902e-07	3.33957	3.37075e-06	3.16216	1.6612e-05	3.2077	2.28364e-05	3.2203	2.88912e-05	3.24149	4.73881e-05
	3.34459	5.43874e-07	3.35424	3.3725e-06	3.16957	1.64797e-05	3.21554	2.23515e-05	3.22914	2.85389e-05	3.2515	4.75343e-05
	3.34717	5.91025e-07	3.36576	3.36322e-06	3.17652	1.71719e-05	3.22341	2.23214e-05	3.23792	2.82378e-05	3.26211	4.77407e-05
	3.34952	6.37998e-07	3.37804	3.34832e-06	3.1838	1.65997e-05	3.23091	2.28755e-05	3.24686	2.88583e-05	3.27182	4.69723e-05
	3.35188	5.38851e-07	3.38914	3.31366e-06	3.19091	1.67499e-05	3.23824	2.30109e-05	3.25553	2.84843e-05	3.28116	4.73453e-05
	3.35413	5.49991e-07	3.40124	3.29233e-06	3.19795	1.66618e-05	3.24549	2.31741e-05	3.26435	2.85037e-05	3.29034	4.74891e-05
	3.35627	4.39043e-07	3.41425	3.28515e-06	3.20472	1.69282e-05	3.25267	2.30959e-05	3.273	2.86514e-05	3.29968	4.8549e-05
	3.35841	4.75076e-07	3.42524	3.29391e-06	3.21141	1.70676e-05	3.26009	2.30709e-05	3.28149	2.93167e-05	3.30929	4.78448e-05
	3.36055	5.4717e-07	3.43713	3.27517e-06	3.21823	1.66746e-05	3.26691	2.23362e-05	3.29012	2.8713e-05	3.31829	4.87193e-05
	3.36259	4.22682e-07	3.44887	3.28361e-06	3.22487	1.67648e-05	3.27429	2.29954e-05	3.29859	2.84919e-05	3.32745	4.79518e-05
	3.36451	6.53911e-07	3.46153	3.25363e-06	3.23144	1.7269e-05	3.28192	2.28109e-05	3.30721	2.86935e-05	3.33712	4.89279e-05
	3.36644	5.16773e-07	3.47319	3.23424e-06	3.23824	1.66682e-05	3.28937	2.2375e-05	3.31576	2.92952e-05	3.34638	4.83183e-05
	3.36836	6.22532e-07	3.48481	3.19707e-06	3.24496	1.67342e-05	3.29652	2.29824e-05	3.32447	2.95133e-05	3.35582	4.9538e-05
	3.37041	6.06101e-07	3.49638	3.19058e-06	3.2514	1.68955e-05	3.30393	2.30568e-05	3.33289	2.94292e-05	3.36553	4.88938e-05
	3.37223	5.60056e-07	3.5068	3.21711e-06	3.25807	1.6874e-05	3.31104	2.2485e-05	3.34169	2.96684e-05	3.37496	4.89835e-05
	3.37405	4.40124e-07	3.51815	3.21035e-06	3.26456	1.68224e-05	3.31807	2.25124e-05	3.3502	2.94417e-05	3.38432	4.89342e-05
	3.37576	5.56269e-07	3.53045	3.24221e-06	3.27086	1.68846e-05	3.32546	2.25169e-05	3.35875	2.95735e-05	3.39386	4.95786e-05
	3.37758	5.96447e-07	3.5417	3.25522e-06	3.27772	1.72699e-05	3.33278	2.30034e-05	3.36734	2.97353e-05	3.40368	4.91414e-05
	3.37929	4.28872e-07	3.55189	3.22547e-06	3.28407	1.69658e-05	3.33979	2.25785e-05	3.37621	2.91358e-05	3.41355	4.96599e-05
	3.38089	5.65452e-07	3.5629	3.22523e-06	3.29045	1.6749e-05	3.34694	2.27747e-05	3.3849	2.95726e-05	3.42337	5.0222e-05
	3.38272	4.10087e-07	3.57309	3.20647e-06	3.29707	1.70485e-05	3.35413	2.32872e-05	3.39363	2.92588e-05	3.43383	5.05351e-05
	3.38432	6.23685e-07	3.58487	3.21145e-06	3.30338	1.72841e-05	3.36168	2.2702e-05	3.40229	2.91333e-05	3.44388	5.0413e-05
	3.38593	5.13688e-07	3.59492	3.20579e-06	3.30961	1.68742e-05	3.36927	2.26701e-05	3.41122	2.95633e-05	3.45352	5.07403e-05
	3.38742	4.08732e-07	3.60594	3.20821e-06	3.3162	1.73222e-05	3.37667	2.27935e-05	3.42009	2.96955e-05	3.46344	4.97247e-05
	3.38903	4.35968e-07	3.61768	3.21603e-06	3.32259	1.69403e-05	3.38409	2.2757e-05	3.42888	2.99186e-05	3.47355	4.9625e-05
	3.39052	5.41168e-07	3.63029	3.18214e-06	3.32889	1.67743e-05	3.39156	2.24566e-05	3.43773	2.9275e-05	3.48335	5.08529e-05
	3.39213	4.08277e-07	3.6402	3.18354e-06	3.33511	1.70928e-05	3.39939	2.24634e-05	3.44661	2.97662e-05	3.49406	5.01688e-05
	3.39363	4.23817e-07	3.65083	3.14691e-06	3.34169	1.74473e-05	3.40692	2.31446e-05	3.4559	2.96327e-05	3.50447	4.98321e-05
	3.39512	6.38512e-07	3.66139	3.13109e-06	3.34806	1.69911e-05	3.4146	2.32336e-05	3.46488	2.97437e-05	3.51481	5.10059e-05
	3.39651	5.75587e-07	3.67107	3.14641e-06	3.35469	1.75312e-05	3.42231	2.3049e-05	3.47415	2.94223e-05	3.52522	4.98086e-05
	3.39789	5.69096e-07	3.68161	3.15282e-06	3.36101	1.70205e-05	3.4303	2.2676e-05	3.48335	3.01226e-05	3.53582	5.05268e-05
	3.39928	6.04631e-07	3.69113	3.16941e-06	3.36757	1.70722e-05	3.43843	2.32617e-05	3.4926	2.97841e-05	3.54648	5.10328e-05
	3.40067	4.29505e-07	3.70151	3.15995e-06	3.37393	1.68731e-05	3.44626	2.33251e-05	3.50177	2.96119e-05	3.55745	5.07291e-05
	3.40194	4.85771e-07	3.71085	3.16945e-06	3.38078	1.73805e-05	3.45423	2.28766e-05	3.51111	2.96156e-05	3.56824	5.06743e-05
	3.40344	4.78877e-07	3.72273	3.19319e-06	3.3873	1.69316e-05	3.46212	2.26546e-05	3.52075	3.02983e-05	3.57923	5.03458e-05
	3.40472	6.08101e-07	3.73204	3.19251e-06	3.39397	1.73129e-05	3.47054	2.32652e-05	3.53057	3.01716e-05	3.59002	5.02119e-05
	3.40599	4.01385e-07	3.74209	3.20176e-06	3.40044	1.74842e-05	3.47862	2.29377e-05	3.54007	3.01724e-05	3.60114	5.08523e-05
	3.4075	5.83629e-07	3.75206	3.21739e-06	3.40692	1.73957e-05	3.48699	2.31849e-05	3.55	3.00436e-05	3.61219	5.14537e-05
	3.40866	3.99909e-07	3.7611	3.21464e-06	3.41367	1.7387e-05	3.49528	2.28031e-05	3.55961	2.97256e-05	3.62411	5.03787e-05
	3.40994	4.30945e-07	3.77088	3.21176e-06	3.42009	1.72026e-05	3.50361	2.35834e-05	3.56939	3.01391e-05	3.63531	5.06317e-05
	3.41122	4.2844e-07	3.78058	3.20325e-06	3.42689	1.75446e-05	3.51222	2.27586e-05	3.57948	3.05181e-05	3.64684	5.09581e-05
	3.41239	6.69023e-07	3.79018	3.20621e-06	3.43359	1.70439e-05	3.52088	2.3289e-05	3.58976	3.02379e-05	3.65845	5.11582e-05
	3.41355	4.00043e-07	3.79968	3.1838e-06	3.44045	1.72071e-05	3.52933	2.28084e-05	3.6001	3.0555e-05	3.67026	5.0916e-05
	3.41472	5.58908e-07	3.80909	3.19371e-06	3.44709	1.74737e-05	3.53794	2.32891e-05	3.6105	2.9806e-05	3.68161	5.06961e-05
	3.41588	5.44781e-07	3.81752	3.16221e-06	3.45399	1.70146e-05	3.54673	2.269e-05	3.62109	3.0644e-05	3.69344	5.06317e-05
	3.41717	4.6133e-07	3.82673	3.13434e-06	3.46093	1.76762e-05	3.55543	2.28744e-05	3.63135	3.03027e-05	3.70576	5.17479e-05
	3.41822	6.32814e-07	3.83583	3.1455e-06	3.46765	1.71312e-05	3.56417	2.27533e-05	3.64193	2.98496e-05	3.71775	5.17337e-05
	3.41939	3.94095e-07	3.84497	3.13993e-06	3.47464	1.73205e-05	3.57322	2.29927e-05	3.6527	3.03567e-05	3.73023	5.13101e-05
	3.42044	5.62671e-07	3.85327	3.1386e-06	3.48153	1.73129e-05	3.58205	2.32706e-05	3.66314	3.02347e-05	3.74209	5.14182e-05
	3.42161	5.81588e-07	3.86354	3.13701e-06	3.48857	1.70047e-05	3.59131	2.33198e-05	3.6735	3.01306e-05	3.75404	5.16339e-05
	3.42266	4.26069e-07	3.87162	3.13948e-06	3.4954	1.70893e-05	3.60075	2.34265e-05	3.68446	3.04239e-05	3.76662	5.07875e-05
	3.42372	5.70814e-07	3.88033	3.11992e-06	3.50226	1.7352e-05	3.60985	2.34439e-05	3.69508	3.00571e-05	3.77858	5.16362e-05
	3.42489	3.97059e-07	3.88833	3.13912e-06	3.50914	1.69515e-05	3.61899	2.31471e-05	3.7059	3.00896e-05	3.79089	5.18692e-05
	3.42607	6.35033e-07	3.89681	3.14192e-06	3.5163	1.75059e-05	3.62818	2.31977e-05	3.71692	3.00753e-05	3.80344	5.11008e-05
	3.42712	4.27982e-07	3.90442	3.15507e-06	3.52311	1.7191e-05	3.63782	2.35551e-05	3.72814	3.05671e-05	3.81592	5.2014e-05
	3.42806	5.76637e-07	3.91282	3.17467e-06	3.53008	1.7017e-05	3.64737	2.33134e-05	3.73902	3.09344e-05	3.82819	5.16743e-05
	3.42912	5.85839e-07	3.92111	3.16457e-06	3.53744	1.74991e-05	3.65684	2.31435e-05	3.75038	3.10326e-05	3.84069	5.19079e-05
	3.4303	4.9365e-07	3.9285	3.13809e-06	3.54447	1.73731e-05	3.6665	2.30531e-05	3.76124	3.10319e-05	3.85312	5.18988e-05
	3.43124	6.27622e-07	3.93654	3.13916e-06	3.55151	1.75029e-05	3.67607	2.33357e-05	3.77245	3.11771e-05	3.86578	5.21749e-05
	3.4323	3.96694e-07	3.944	3.11481e-06	3.55897	1.7336e-05	3.68582	2.34179e-05	3.78372	3.09371e-05	3.87868	5.21598e-05
	3.43324	6.39918e-07	3.95194	3.11461e-06	3.56608	1.71691e-05	3.69576	2.28146e-05	3.79463	3.07136e-05	3.89105	5.1572e-05
	3.4343	3.94046e-07	3.95977	3.11978e-06	3.57334	1.71181e-05	3.70535	2.30431e-05	3.8059	3.09027e-05	3.90366	5.21184e-05
	3.43525	5.72448e-07	3.96747	3.11661e-06	3.58064	1.72831e-05	3.71512	2.34574e-05	3.81694	3.06535e-05	3.91604	5.18674e-05
	3.43619	3.97954e-07	3.97519	3.10938e-06	3.58886	1.7221e-05	3.72481	2.30464e-05	3.8279	3.12573e-05	3.92866	5.14157e-05
	3.43725	3.89381e-07	3.98279	3.12425e-06	3.59622	1.70772e-05	3.73497	2.32972e-05	3.83921	3.09188e-05	3.9412	5.1857e-05
	3.4382	3.83104e-07	3.98979	3.10707e-06	3.60399	1.69698e-05	3.74504	2.33965e-05	3.85045	3.1493e-05	3.95351	5.14896e-05
	3.43914	6.31943e-07	3.99728	3.11103e-06	3.6118	1.7569e-05	3.75474	2.34363e-05	3.8616	3.07587e-05	3.96605	5.16529e-05
	3.44009	3.90701e-07	4.00465	3.12672e-06	3.61939	1.74465e-05	3.76464	2.29728e-05	3.87297	3.11725e-05	3.97867	5.21124e-05
	3.44104	6.4174e-07	4.01252	3.12203e-06	3.62726	1.69401e-05	3.77472	2.35021e-05	3.88455	3.06056e-05	3.99106	5.22858e-05
	3.44199	4.09853e-07	4.01978	3.12408e-06	3.63531	1.74522e-05	3.78487	2.3185e-05	3.89575	3.06859e-05	4.00416	5.24238e-05
[truncated: 5,028 more rows]
